# Supplementary material for: How much bilateral and multilateral climate adaptation finance is targeting the health sector? A scoping review of official development assistance data between 2009–2019
Source: PLOS Glob Public Health. 2023 Jun 14;3(6):e0001493. doi: 10.1371/journal.pgph.0001493 (PMC10266659; doi:10.1371/journal.pgph.0001493)
Supplement: S1 Data — (XLSX) [file pgph.0001493.s002.xlsx]

## Sheet: Notes
	Notes:
	The following dataset combines data on bilateral and multilateral climate finance from Organisation for Economic Co-operation and Development (OECD) and Climate Funds Update (CFU). These are the best known standard for compiling data on contributions to climate adaptation. Both were used in order to comprehensively cover both bilateral and multilateral donors. Private donors were not included in …
	Databases:
	1. OECD-DAC Rio Markers donor perspective downloaded on September 29, 2021
	https://www.oecd.org/development/climate-change.htm
	2. CFU: Data was downloaded from the CFU website on Septmeber 15, 2021.
	https://climatefundsupdate.org/data-dashboard/themes/
	Constraints:
	In order to ensure comparibility between the datasets certain contraints were included in the extracted data
	Data was limited to 2009-2019
	Only projects labelled as "principal adaptation" (OECD) or "adaptation" (CFU) were included
	Only projects with a health sector code or identified through keywords search were included. For further information, see the methodology section.
	Funding amounts were converted to USD millions
	Project duration was excluded from extraction due to missing project end dates

## Sheet: Data
Project Title	Recipient country	FCAS	Income Classification	ND-GAIN Score	ND-GAIN health vulnerability score	Recipient Region	Funding Org	Multilateral/bilateral	Year (of first funding)	If combined - year range	Funding amount (USD Millions)	Grant or Loan	Direct Health sector tag/keyword	Original database (CFU/OECD)	Implementing Agency (Channel of Delivery)	Included in Content Analysis
(FP003) Increasing the Resilience of Ecosystems and Communities through the Restoration of the Productive Bases of Salinized Lands	Senegal		lower middle	40.9	0.653	Sub-Saharan Africa	Green Climate Fund IRM (GCF IRM)	Multilateral	2015		7.61	Grant	Health	CFU	Centre de Suivi Ecologique	Y
(FP037) Integrated Flood Management to Enhance Climate Resilience of the Vaisigano River Catchment in Samoa	Samoa		lower middle	47.1	0.551	East Asia and Pacific	Green Climate Fund IRM (GCF IRM)	Multilateral	2016		57.72	Grant	Hospital	CFU	UNDP	Y
(FP049) Building the Climate Resilience of Food-insecure Smallholder Farmers through Integrated Management of Climate Risks	Senegal		lower middle	40.9	0.653	Sub-Saharan Africa	Green Climate Fund IRM (GCF IRM)	Multilateral	2017		9.98	Grant	Health	CFU	WFP	Y
(FP056) Scaling Up Climate Resilient Water Management Practices for Vulnerable Communities in La Mojana	Colombia		upper middle	48.1	0.495	LAC	Green Climate Fund IRM (GCF IRM)	Multilateral	2017		38.5	Grant	Health	CFU	United Nations Development Programme (UNDP)	Y
(FP058) Responding to the Increasing Risk of Drought: Building Gender-responsive Resilience of the Most Vulnerable Communities	Ethiopia	Y	low	37.2	0.825	Sub-Saharan Africa	Green Climate Fund IRM (GCF IRM)	Multilateral	2017		45	Grant	Health	CFU	Ministry of Finance and Economic Cooperation of the Federal Democratic Republic of Ethiopia (MOFEC)	Y
(FP072) Strengthening climate resilience of agricultural livelihoods in Agro-Ecological Regions I and II in Zambia	Zambia		lower middle	40	0.777	Sub-Saharan Africa	Green Climate Fund IRM (GCF IRM)	Multilateral	2018		32	Grant	Health	CFU	UNDP	Y
(FP074) Africa Hydromet Program - Strengthening Climate Resilience in Sub Saharan Africa: Burkina Faso Country Project	Burkina Faso	Y	low	37.2	0.639	Sub-Saharan Africa	Green Climate Fund IRM (GCF IRM)	Multilateral	2018		22.5	Grant	Health	CFU	IBRD and IDA (International Bank for Reconstruction and Development, and International Development Association (World Bank))	Y
(FP078) Acumen Resilient Agriculture Fund	Multi-country (Ghana, Nigeria, Uganda)					Sub-Saharan Africa	Green Climate Fund IRM (GCF IRM)	Multilateral	2018		26	Combo (3 million grant, 23 million equity)	Health	CFU	Acumen Fund, Inc.	Y
(FP094) Ensuring climate resilient water supplies in the Comoros Islands	Comoros	Y	lower middle	37.5	0.661	Sub-Saharan Africa	Green Climate Fund IRM (GCF IRM)	Multilateral	2018		41.92	Grant	Health	CFU	UNDP	Y
(FP097) Productive Investment Initiative for Adaptation to Climate Change (CAMbio II)	Regional - Latin America and the Caribbean (Costa Rica, Dominican Republic, El Salvador, Guatemala, Honduras, Nicaragua and Panama)					LAC	Green Climate Fund IRM (GCF IRM)	Multilateral	2018		15.5	Combo (3 million grant, 12.5 million loan)	Health	CFU	Central American Bank for Economic Integration (CABEI)	Y
(FP101) Resilient rural Belize (Be-Resilient)	Belize		lower middle	43.8	0.399	LAC	Green Climate Fund IRM (GCF IRM)	Multilateral	2019		8	Combo (6.085 million grant, 1.91 milllion loan)	Health	CFU	International Fund for Agriculture Development (IFAD)	Y
(SAP001) Improving rangeland and ecosystem management practices of smallholder farmers under conditions of climate change in Sesfontien, Frasfontein and Warmquelle areas of the Repbublic of Namibia	Namibia		upper middle	45.1	0.512	Sub-Saharan Africa	Green Climate Fund IRM (GCF IRM)	Multilateral	2018		9.3	Grant	Health	CFU	Environment Investment Fund	Y
1000 DAYS, STRENGTHENING HOUSEHOLD RESILIENCE THROUGH FOOD SECURITY AND NUTRITION FOR VULNERABLE CHILDREN AND WOMEN IN 51 VILLAGES IN STUNG TRENG	Cambodia		lower middle	38.7	0.482	East Asia and Pacific	Germany	Bilateral	2018		1.98216	Grant	Nutrition	OECD	University, college or other teaching institution, research institute or think-tank
2018 MZ PROSALUS REDUCING CHRONIC MALNUTRITION IN THE PROVINCE OF MAPUTO BY STRENGTHENING FAMILY FARMING FOR FOOD SOVEREIGNTY	Mozambique	Y	low	37.6	0.627	Sub-Saharan Africa	Spain	Bilateral	2018		2.83747	Grant	Health	OECD	Donor country-based NGO
3EME PHASE D'APPUI AU RESEAU DE SUVEILLA	Developing countries, unspecified						France	Bilateral	2017		9.15173	Grant	Health	OECD	Public Sector Institutions
ACCESS ROADS FOR CLIMATE CHANGE ADAPTION IN NORTHERN NAMIBIA	Namibia		upper middle	45.1	0.512	Sub-Saharan Africa	Germany	Bilateral	2013		10.9073	Grant	Hospital	OECD	Public Sector Institutions
ACCESS TO BASIC HEALTH SERVICES AND AGROECOLOGIC PRACTICES IN THE COMMUNITY OF ANSE-À-VEAU, HAITI	Haiti	Y	lower middle	35	0.73	LAC	Germany	Bilateral	2019		0.211575	Grant	Health	OECD	Donor country-based NGO
ACHIEVING SUSTAINABLE POVERTY REDUCTION THROUGH INCLUSIVE RESILIENCE AND EMPOWERMENT	Malawi		low	37	0.798	Sub-Saharan Africa	Ireland	Bilateral	2018		0.776203	Grant	Nutrition	OECD	International NGO
ACTION PLAN ON THE GUIDELINES FOR THE INTRODUCTION OF THE ISSUE OF DISABILITY WITH IN THE POLICIES AND ACTIVITIES OF THE COOPERATI	Developing countries, unspecified						Italy	Bilateral	2011		0.0299094	Grant	Health	OECD	Non-Governmental Organisation (NGO) and Civil Society
ADAPTATION TO CLIMATE CHANGE IN SUB-SAHARAN AFRICAN HUMANITARIAN SITUATIONS	South of Sahara, regional					Sub-Saharan Africa	Germany	Bilateral	2018		4.00341	Grant	Health	OECD	World Food Programme
ADAPTATION TO CLIMATE CHANGE WITH PARTICULAR ATTENTION TO THE IMPACT OF RAINFALL VARIABILITY IN GUINEA-BISSAU AND SENEGAL ON HEALTH AND FOOD SECURITY	South of Sahara, regional					Sub-Saharan Africa	Germany	Bilateral	2013		3.71839	Grant	Health	OECD	Donor country-based NGO
ADAPTATION TO THE IMPACTS OF CLIMATE CHANGE ON PERU'S COASTAL MARINE ECOSYSTEM AND FISHERIES	Peru		upper middle	48.6	0.454	LAC	Adaptation Fund	Multilateral	2016		7.24397	Grant	Surveillance	OECD	Recipient Government	Y
ADAPTING COMMUNITY-BASED WATER SUPPLY IN CENTRAL AMERICA TO A CHANGING CLIMATE	Costa Rica		upper middle	53.8	0.414	LAC	Canada	Bilateral	2013		0.48218	Grant	Health	OECD	University, college or other teaching institution, research institute or think-tank
ADAPTING COMMUNITY-BASED WATER SUPPLY IN CENTRAL AMERICA TO A CHANGING CLIMATE	Guatemala		upper middle	43.4	0.463	LAC	Canada	Bilateral	2013		0.361635	Grant	Health	OECD	University, college or other teaching institution, research institute or think-tank
ADAPTING COMMUNITY-BASED WATER SUPPLY IN CENTRAL AMERICA TO A CHANGING CLIMATE	Nicaragua		lower middle	41.3	0.499	LAC	Canada	Bilateral	2013		0.361635	Grant	Health	OECD	University, college or other teaching institution, research institute or think-tank
ADAPTING TO CLIMATE CHANGE IN CHINA (ACCC II)	China (People's Republic of)		upper middle	57.9	0.357	East Asia and Pacific	Switzerland	Bilateral	2014		6.68826	Grant	Health	OECD	Developing country-based NGO
ADAPTING TO CLIMATE INDUCED THREATS TO FOOD PRODUCTION AND FOOD SECURITY IN THE KARNALI REGION OF NEPAL	Nepal		lower middle	41.7	0.664	South Asia	Adaptation Fund	Multilateral	2015		9.86151	Grant	Health	OECD	World Food Programme	Y
AFRICAN AND LATIN AMERICAN RESILIENCE TO CLIMATE CHANGE (ARCC) - ADMINISTRATION AND OVERSIGHT	Senegal		lower middle	40.9	0.653	Sub-Saharan Africa	United States	Bilateral	2012		0.258737	Grant	Health	OECD	Other
AFRICAN AND LATIN AMERICAN RESILIENCE TO CLIMATE CHANGE (ARCC) - CLEAN PRODUCTIVE ENVIRONMENT	America, regional					LAC	United States	Bilateral	2012		0.561324	Grant	Health	OECD	Other
AFRICAN AND LATIN AMERICAN RESILIENCE TO CLIMATE CHANGE (ARCC) - CLEAN PRODUCTIVE ENVIRONMENT	Developing countries, unspecified						United States	Bilateral	2011		0.400589	Grant	Health	OECD	Other
AFRICAN AND LATIN AMERICAN RESILIENCE TO CLIMATE CHANGE (ARCC) - CLEAN PRODUCTIVE ENVIRONMENT	Developing countries, unspecified						United States	Bilateral	2013		0.937794	Grant	Health	OECD	Other
AFRICAN AND LATIN AMERICAN RESILIENCE TO CLIMATE CHANGE (ARCC) - CLEAN PRODUCTIVE ENVIRONMENT	Malawi		low	37	0.798	Sub-Saharan Africa	United States	Bilateral	2013		0.275822	Grant	Health	OECD	Other
AFRICAN AND LATIN AMERICAN RESILIENCE TO CLIMATE CHANGE (ARCC) - CLEAN PRODUCTIVE ENVIRONMENT	South of Sahara, regional					Sub-Saharan Africa	United States	Bilateral	2011		1.05837	Grant	Health	OECD	Other
AFRICAN AND LATIN AMERICAN RESILIENCE TO CLIMATE CHANGE (ARCC) - CLEAN PRODUCTIVE ENVIRONMENT	South of Sahara, regional					Sub-Saharan Africa	United States	Bilateral	2012		5.69131	Grant	Health	OECD	Other
AFRICAN AND LATIN AMERICAN RESILIENCE TO CLIMATE CHANGE (ARCC) - CLEAN PRODUCTIVE ENVIRONMENT	South of Sahara, regional					Sub-Saharan Africa	United States	Bilateral	2013		1.10329	Grant	Health	OECD	Other
AFRICAN AND LATIN AMERICAN RESILIENCE TO CLIMATE CHANGE (ARCC) - CLEAN PRODUCTIVE ENVIRONMENT	South of Sahara, regional					Sub-Saharan Africa	United States	Bilateral	2014		3.36871	Grant	Health	OECD	Other
AFRICAN AND LATIN AMERICAN RESILIENCE TO CLIMATE CHANGE (ARCC) - CLEAN PRODUCTIVE ENVIRONMENT	Uganda		low	35.4	0.763	Sub-Saharan Africa	United States	Bilateral	2013		0.441315	Grant	Health	OECD	Other
AFRICAN AND LATIN AMERICAN RESILIENCE TO CLIMATE CHANGE (ARCC) - PRIVATE SECTOR CAPACITY	Dominican Republic		upper middle	46.5	0.408	LAC	United States	Bilateral	2013		0.0551643	Grant	Health	OECD	Other
AFRICAN AND LATIN AMERICAN RESILIENCE TO CLIMATE CHANGE (ARCC) - PROGRAM DESIGN AND LEARNING	Mali	Y	low	34.7	0.769	Sub-Saharan Africa	United States	Bilateral	2013		0.330986	Grant	Health	OECD	Other
AGRICULTURE KNOWLEDGE, LEARNING, DOCUMENTATION AND POLICY PROJECT (AKLDPP)	Ethiopia	Y	low	37.2	0.825	Sub-Saharan Africa	United States	Bilateral	2014	2014-2015	3.6743	Grant	Nutrition	OECD	University, college or other teaching institution, research institute or think-tank
AIDE EXTÉRIEURE JUMELAGE DE VILLES EN FAVEUR DU PROJET ALIMENTAIRE D'ACTION DE CARÊME	Democratic Republic of the Congo	Y	low	31.1	0.835	Sub-Saharan Africa	Switzerland	Bilateral	2019		0.108674	Grant	Nutrition	OECD	Donor country-based NGO
An integrated approach to physical adaptation and community resilience in Antigua and Barbuda's northwest McKinnon's watershed	Antigua and Barbuda		high	48.4	0.45	LAC	Adaptation Fund (AF)	Multilateral	2016		9.97	Grant	Health	CFU	Department of Environment	Y
APPROACHES FOR THE SPREADING OF POLLUTION-CONTROL TECHNOLOGIES IN THE PRODUCTION COUNTRIES OF THE TEXTILE INDUSTRY	Developing countries, unspecified						Germany	Bilateral	2016	2016-2017	0.388486	Grant	Air Quality (pollution)	OECD	University, college or other teaching institution, research institute or think-tank
APPUI À LA MISE EN ŒUVRE DU PLAN ALIMENTAIRE DU DÉPARTEMENT DE RUFISQUE	Senegal		lower middle	40.9	0.653	Sub-Saharan Africa	France	Bilateral	2019		0.447778	Grant	Health	OECD	Donor country-based NGO
APPUI À LA RÉSILIENCE DES POPULATION RURALES	Djibouti		lower middle	42.4	0.781	Sub-Saharan Africa	EU Institutions (excl. EIB)	Bilateral	2017		31.16	Grant	Nutrition	OECD	Recipient Government
BELIZE MARINE CONSERVATION AND CLIMATE ADAPTATION PROJECT	Belize		lower middle	43.8	0.399	LAC	Adaptation Fund	Multilateral	2014		5.6005	Grant	Health	OECD	International Bank for Reconstruction and Development	Y
Building adaptive capacity through food and nutrition security and peacebuilding actions in vulnerable Afro and indigenous communities in the Colombia- Ecuador boder area (WFP)	Multi-country (Colombia, Ecuador)					LAC	Adaptation Fund (AF)	Multilateral	2016	2016-2017	14.2	Grant	Nutrition	CFU	UN World Food Programme	Y
BUILDING ADAPTIVE CAPACITY TO CLIMATE CHANGE IN VULNERABLE COMMUNITIES LIVING IN THE CONGO RIVER BASIN	Congo	Y	lower middle	34.8	0.551	Sub-Saharan Africa	Adaptation Fund	Multilateral	2019		9.9999	Grant	Nutrition	OECD	World Food Programme	Y
BUILDING DROUGHT RESILIENCE THROUGH LAND AND WATER MANAGEMENT IN ARID AND SEMI-ARID AREAS IN KENYA AND UGANDA (PHASE 2)	South of Sahara, regional					Sub-Saharan Africa	Austria	Bilateral	2018		0.308041	Grant	Disease	OECD	International Union for the Conservation of Nature
BUILDING OF AN AREA FOR FOOD PREPARATION AND PRESERVATION IN THE CHILD CARE CENTRE LA CASITA DE LA TERNURA .	Peru		upper middle	48.6	0.454	LAC	Spain	Bilateral	2012		0.00721247	Grant	Health	OECD	Donor country-based NGO
BUILDING RESILIENCE IN THE CARTAGENA BAY	Colombia		upper middle	48.1	0.495	LAC	Canada	Bilateral	2018		0.424845	Grant	Health	OECD	University, college or other teaching institution, research institute or think-tank
BUILDING RESILIENCE OF HEALTH SYSTEMS IN ASIAN LDCS TO CLIMATE CHANGE	Asia, regional					East Asia and Pacific	GEF	Multilateral	2016		9.19018	Grant	Health	OECD	United Nations Development Programme	Y
BUILDING RESILIENCE OF HEALTH SYSTEMS IN PACIFIC ISLAND LDCS TO CLIMATE CHANGE	Kiribati		lower middle	no score	0.579	East Asia and Pacific	GEF	Multilateral	2017		4.10289	Grant	Health	OECD	United Nations Development Programme	Y
BUILDING RESILIENCE OF HEALTH SYSTEMS IN PACIFIC ISLAND LDCS TO CLIMATE CHANGE	Oceania, regional					East Asia and Pacific	GEF	Multilateral	2017		0.33493	Grant	Health	OECD	United Nations Development Programme	Y
BUILDING RESILIENCE OF HEALTH SYSTEMS IN PACIFIC ISLAND LDCS TO CLIMATE CHANGE	Solomon Islands		lower middle	42.2	0.637	East Asia and Pacific	GEF	Multilateral	2017		7.61965	Grant	Health	OECD	United Nations Development Programme	Y
BUILDING RESILIENCE OF HEALTH SYSTEMS IN PACIFIC ISLAND LDCS TO CLIMATE CHANGE	Tuvalu	Y	upper middle	no score	0.703	East Asia and Pacific	GEF	Multilateral	2017		2.93064	Grant	Health	OECD	United Nations Development Programme	Y
BUILDING RESILIENCE OF HEALTH SYSTEMS IN PACIFIC ISLAND LDCS TO CLIMATE CHANGE	Vanuatu		lower middle	40.5	0.679	East Asia and Pacific	GEF	Multilateral	2017		5.27515	Grant	Health	OECD	United Nations Development Programme	Y
Building Resilience of the Agriculture Sector to Climate Change in Iraq	Iraq	Y	upper middle	42.9	0.549	MENA	Adaptation Fund (AF)	Multilateral	2018		10	Grant	Health	CFU	International Fund Agricultural Dev	Y
Building Resilient Food Security Systems to Benefit the Southern Egypt Region	Egypt		lower middle	45.1	0.454	MENA	Adaptation Fund (AF)	Multilateral	2012		6.9	Grant	Heat	CFU	WFP	Y
Building the Resilience of Persons with Disabilities to Cope with Climate Change in the Asia Pacific Region (project forumulation grant)	Global (Cambodia, Nepal, Philippines, Thailand)					East Asia and Pacific	Adaptation Fund (AF)	Multilateral	2018		0.02	Grant	Health	CFU	UNDP	Y
CAMBODIA'S NATIVE WOMEN PSYCHOSOCIAL EMPOWERMENT AND SOCIAL SENSITIZING ABOUT DOMESTIC VIOLENCE	Cambodia		lower middle	38.7	0.482	East Asia and Pacific	Spain	Bilateral	2010		0.142486	Grant	Psychosocial	OECD	Donor country-based NGO
CAPACITY BUILDING FOR RESPONDING TO CLIMATE CHANGE IN URBAN DEVELOPMENT IN VIETNAM	Viet Nam		lower middle	47.1	0.369	East Asia and Pacific	Finland	Bilateral	2018		0.569146	Grant	Air Quality (pollution)	OECD	University, college or other teaching institution, research institute or think-tank
CAPACITY BUILDING ON THE WOMEN'S EMPOWERMENT IN LIVESTOCK INDEX	Kenya		lower middle	38.7	0.692	Sub-Saharan Africa	Canada	Bilateral	2019		0.00997611	Grant	Health	OECD	International Livestock Research Institute
CAPACITY BUILDING ON THE WOMEN'S EMPOWERMENT IN LIVESTOCK INDEX	Uganda		low	35.4	0.763	Sub-Saharan Africa	Canada	Bilateral	2019		0.00997611	Grant	Health	OECD	International Livestock Research Institute
CC UNEP AFRICA MARINE AND COASTAL PROGRAMME	Africa, regional					Sub-Saharan Africa	Sweden	Bilateral	2015		2.62138	Grant	Health	OECD	United Nations Environment Programme
CIVIL SOCIETY PROGRAMME FUNDING SUPPORT SCHEME - 6.IMPROVED RESILIENCE TO SHOCKS FOR EXTREME POOR (	Liberia		low	33.8	0.749	Sub-Saharan Africa	Ireland	Bilateral	2014		0.467483	Grant	Mortality	OECD	Donor country-based NGO
CIVIL SOCIETY PROGRAMME FUNDING: 1 INCREASED INCOME TO MEET BASIC NEEDS INCLUDING ACCESS TO FOOD, EDUCATION AND HEALTH SERVICES (MICRO)B 2 IMPROVED S	Rwanda		low	42	0.751	Sub-Saharan Africa	Ireland	Bilateral	2016		0.488843	Grant	Health	OECD	Donor country-based NGO
CIVIL SOCIETY PROGRAMME FUNDING: 1. TARGETED HH HAVE IMPROVED FOOD SECURITY (MICRO) 2. HH HAVE DIVERSIFIED LIVELIHOODS AND COPING STRATEGIES FOR ADDR	Chad	Y	low	26.7	0.812	Sub-Saharan Africa	Ireland	Bilateral	2016		0.35736	Grant	Health	OECD	Donor country-based NGO
CIVIL SOCIETY PROGRAMME FUNDING: 1.EXTREME POOR HH HAVE INCREASED THEIR ASSET BASEAND INCOMES BY DIVERSIFYING THEIR LIVELIHOOD OPTIONS (MICRO) 2. INC	Zambia		lower middle	40	0.777	Sub-Saharan Africa	Ireland	Bilateral	2016		0.607524	Grant	Nutrition	OECD	Donor country-based NGO
CIVIL SOCIETY PROGRAMME FUNDING: 4 ENHANCE THE RESILIENCE OF EXTREME POOR HHS TO RISK AND SHOCKS THROUGH STRENGTHENING NATURAL RESOURCE BASE IN TARGE	Ethiopia	Y	low	37.2	0.825	Sub-Saharan Africa	Ireland	Bilateral	2016		0.215312	Grant	Health	OECD	Donor country-based NGO
CIVIL SOCIETY PROGRAMME FUNDING: 4 ENHANCED RESILIENCE OF EXTREME POOR HHS TO RISKAND SHOCKS THROUGH STRENGTHENED NATURAL RESOURCE BASE IN TARGET COM	Ethiopia	Y	low	37.2	0.825	Sub-Saharan Africa	Ireland	Bilateral	2016		0.177509	Grant	Health	OECD	Donor country-based NGO
CIVIL SOCIETY PROGRAMME FUNDING: 5 INCREASED RESILIENCE OF RURAL COMMUNITIES TO MAN-MADE RISKS (MICRO) 6 INCREASED RESILIENCE OF RURAL COMMUNITIES TO	Haiti	Y	lower middle	35	0.73	LAC	Ireland	Bilateral	2016		0.13321	Grant	Disease	OECD	Donor country-based NGO
CIVIL SOCIETY PROGRAMME FUNDING: 6. REDUCED VULNERABILITY OF COMMUNITIES THROUGH IMPROVED FOOD PRODUCTION AND FARMING PRACTISES AND SERVICES (MICRO)	Chad	Y	low	26.7	0.812	Sub-Saharan Africa	Ireland	Bilateral	2016		0.328311	Grant	Health	OECD	Donor country-based NGO
CIVIL SOCIETY PROGRAMME FUNDING: 6.CHILDREN UNDER THE AGE OF FIVE ARE LESS VULNERABLE TO DISEASE OUTBREAKS, INCLUDING WATER-BORNE DISEASES (MICRO, ME	Sudan	Y	low	32.2	0.737	Sub-Saharan Africa	Ireland	Bilateral	2016		0.803793	Grant	Health	OECD	Donor country-based NGO
CIVIL SOCIETY PROGRAMME FUNDING: EXTREMELY POOR AND MARGINALISED HOUSEHOLDS HAVE IM	Burundi	Y	low	35.5	0.751	Sub-Saharan Africa	Ireland	Bilateral	2017		0.228344	Grant	Health	OECD	Donor country-based NGO
CIVIL SOCIETY PROGRAMME FUNDING: INCREASED SMALLHOLDER SKILLS AND KNOWLEDGE TO BENE	Ethiopia	Y	low	37.2	0.825	Sub-Saharan Africa	Ireland	Bilateral	2017		0.339565	Grant	Nutrition	OECD	Donor country-based NGO
CIVIL SOCIETY PROGRAMME FUNDING: INCREASED SMALLHOLDER SKILLS AND KNOWLEDGE TO BENE	Kenya		lower middle	38.7	0.692	Sub-Saharan Africa	Ireland	Bilateral	2017		0.523847	Grant	Nutrition	OECD	Donor country-based NGO
CIVIL SOCIETY PROGRAMME FUNDING: INCREASED SMALLHOLDER SKILLS AND KNOWLEDGE TO BENE	Uganda		low	35.4	0.763	Sub-Saharan Africa	Ireland	Bilateral	2017		0.41045	Grant	Nutrition	OECD	Donor country-based NGO
CIVIL SOCIETY PROGRAMME FUNDING: INCREASED SMALLHOLDER SKILLS AND KNOWLEDGE TO BENE	Zambia		lower middle	40	0.777	Sub-Saharan Africa	Ireland	Bilateral	2017		0.524669	Grant	Nutrition	OECD	Donor country-based NGO
CLEAN WATER AND GOOD HYGIENE HABITS FOR HEALTHY CHILDREN AND FAMILIES	Bolivia		lower middle	41.4	0.491	LAC	Korea	Bilateral	2013	2013-2014	0.380006	Grant	Health	OECD	Donor country-based NGO
Climate Adaptation for Sustainable Water Supply	Malawi		low	37	0.798	Sub-Saharan Africa	Least Developed Countries Fund (LDCF)	Multilateral	2017		2.64	Grant	Health	CFU	AfDB	Y
CLIMATE ADAPTIVE ACTION PLANS TO MANAGE HEAT STRESS IN INDIAN CITIES	India		lower middle	44	0.602	South Asia	Canada	Bilateral	2017		0.783321	Grant	Health	OECD	Developing country-based NGO
CLIMATE AND NUTRITION SMART VILLAGES AS PLATFORMS TO ADDRESS FOOD INSECURITY IN MYANMAR	Myanmar	Y	lower middle	37.6	0.684	East Asia and Pacific	Canada	Bilateral	2018		0.547952	Grant	Health	OECD	Developing country-based NGO
CLIMATE CHANGE ADAPTATION FOR MARGINALISED RURAL COMMUNITIES	Nepal		lower middle	41.7	0.664	South Asia	Norway	Bilateral	2017		2.17707	Grant	Nutrition	OECD	Donor country-based NGO
CLIMATE CHANGE ADAPTATION IN AFRICA	South of Sahara, regional					Sub-Saharan Africa	Canada	Bilateral	2012		0.0770159	Grant	Disease	OECD	Donor Government
CLIMATE CHANGE ADAPTATION IN THE HEALTH SECTOR	Developing countries, unspecified						Germany	Bilateral	2013		3.34655	Grant	Health	OECD	Public Sector Institutions
Climate Change Adaptation Programme In Water And Agriculture In Anseba Region, Eritrea	Eritrea	Y	low	31.1	0.759	Sub-Saharan Africa	Adaptation Fund (AF)	Multilateral	2010		6.52	Grant	Disease	CFU	UNDP	Y
CLIMATE CHANGE PROOFING TRADITIONAL HEALTH CULTURES IN BIHAR STATE, INDIA	India		lower middle	44	0.602	South Asia	Germany	Bilateral	2016		0.367804	Grant	Health	OECD	Donor country-based NGO
CLIMATE CHANGE RESILIENCE FUND (BCCRF)	Bangladesh		lower middle	36.9	0.66	South Asia	Switzerland	Bilateral	2010		3.34736	Grant	Health	OECD	Strategic Climate Fund
CLIMATE CHANGE, VULNERABILITY, AND HEALTH IN COLOMBIA AND BOLIVIA	Bolivia		lower middle	41.4	0.491	LAC	Canada	Bilateral	2013		0.287068	Grant	Health	OECD	Developing country-based NGO; University, college or other teaching institution, research institute or think-tank
CLIMATE CHANGE, VULNERABILITY, AND HEALTH IN COLOMBIA AND BOLIVIA	Colombia		upper middle	48.1	0.495	LAC	Canada	Bilateral	2013		0.287068	Grant	Health	OECD	Developing country-based NGO; University, college or other teaching institution, research institute or think-tank
CLIMATE CHANGE: FOOD SECURITY AND NUTRITION: 100% FUNDS TO INGC - RESPONDING TO CLIMATE CHANGE	Mozambique	Y	low	37.6	0.627	Sub-Saharan Africa	Ireland	Bilateral	2016		0.204994	Grant	Nutrition	OECD	Recipient Government
Climate Proofing of Watershed Development Projects in the States of Rajasthan and Tamil Nadu	India		lower middle	44	0.602	South Asia	Adaptation Fund (AF)	Multilateral	2015		1.34	Grant	Health	CFU	National Bank for Agriculture and Rural Development	Y
CLIMATE VARIABILITY, SOCIAL CHANGE AND DENGUE IN BANGLADESH	Bangladesh		lower middle	36.9	0.66	South Asia	Canada	Bilateral	2015		0.0220357	Grant	Health	OECD	University, college or other teaching institution, research institute or think-tank
COLLABORATING, LEARNING AND ADAPTING IN UGANDA (CLAU) - HIV/AIDS	Uganda		low	35.4	0.763	Sub-Saharan Africa	United States	Bilateral	2013	2013-2015	3.24516	Grant	Health	OECD	Other
COLLABORATING, LEARNING AND ADAPTING IN UGANDA (CLAU) - MALARIA	Uganda		low	35.4	0.763	Sub-Saharan Africa	United States	Bilateral	2015		0.565469	Grant	Health	OECD	Other
COLLABORATING, LEARNING AND ADAPTING IN UGANDA (CLAU) - PROGRAM DESIGN AND LEARNING	Uganda		low	35.4	0.763	Sub-Saharan Africa	United States	Bilateral	2013	2013-2015	0.798727	Grant	Health	OECD	Other
COMMUNITY RESILIENCE PROJECT IN MALAWI	Malawi		low	37	0.798	Sub-Saharan Africa	Iceland	Bilateral	2018	2018-2019	0.51044	Grant	Health	OECD	Donor country-based NGO
COMPREHENSIVE HEALTH FOR SAHRAWI REFUGEE PEOPLE (IX).	Morocco		lower middle	52.6	0.498	MENA	Spain	Bilateral	2012		0.00757581	Grant	Health	OECD	Donor country-based NGO
CONFERENCE ON ADAPTING TO GLOBAL CHANGE, ABIDJAN	Africa, regional					Sub-Saharan Africa	Canada	Bilateral	2013		0.0407825	Grant	Health	OECD	University, college or other teaching institution, research institute or think-tank
CONTRIBUTIONS DES COMMUNES	Senegal		lower middle	40.9	0.653	Sub-Saharan Africa	Switzerland	Bilateral	2018		0.0251374	Grant	Health	OECD	Donor country-based NGO
COOPERATION WITH FOREIGN RESEARCH INSTITUTIONS (NOT INCLUDED IN OTHER AREAS)	Eastern Africa, regional					Sub-Saharan Africa	Germany	Bilateral	2019		0.325309	Grant	Health	OECD	University, college or other teaching institution, research institute or think-tank
COOPERATION WITH FOREIGN RESEARCH INSTITUTIONS (NOT INCLUDED IN OTHER AREAS)	Kenya		lower middle	38.7	0.692	Sub-Saharan Africa	Germany	Bilateral	2019		0.793585	Grant	Health	OECD	Donor Government
CULTIVATE AFRICA'S FUTURE 2 - OPERATIONS??????	South of Sahara, regional					Sub-Saharan Africa	Canada	Bilateral	2018	2018-2019	0.603965	Grant	Health	OECD	Donor Government
CULTIVATE AFRICA'S FUTURE II (CULTIAF-2) – RESEARCH INTEGRATION??????	South of Sahara, regional					Sub-Saharan Africa	Canada	Bilateral	2018		0.243833	Grant	Nutrition	OECD	Donor Government
DAM SAFETY ENHANCEMENT PROGRAM	China (People's Republic of)		upper middle	57.9	0.357	East Asia and Pacific	Switzerland	Bilateral	2012	2012-2013	0.704058	Grant	Surveillance	OECD	Other
DELIVERING CLIMATE RESILIENT WASH IN AFRICA AND ASIA - SUPPORT TO WHO FOR CLIMATE INDUCED DISEASE RISK MODELLING.	Developing countries, unspecified						United Kingdom	Bilateral	2019		5.10465	Grant	Health	OECD	World Health Organisation - core voluntary contributions account
DÉVELOPPEMENT DES FILIÈRES PISCICOLES	Developing countries, unspecified						France	Bilateral	2019		1.79066	Grant	Nutrition	OECD	Donor country-based NGO
DISASTER REDUCTION PROJECT AND MODEL PROJECT FOR IMPROVING RESIDENTS AWARENESS OF HEALTH AND HYGIENE IN THE AYEYARWADY RIVER DELTA	Myanmar	Y	lower middle	37.6	0.684	East Asia and Pacific	Japan	Bilateral	2018		0.302046	Grant	Health	OECD	Donor country-based NGO
DISTRICT NUTRITION RESPONSE PROGRAMME – 1,000 SPECIAL DAYS UNITE TO END STUNTING IN MALAWI	Malawi		low	37	0.798	Sub-Saharan Africa	Ireland	Bilateral	2018		0.459958	Grant	Health	OECD	International NGO
DONUTS COORDINATOR SERVICES NOV 2018-JULY 2019	Malawi		low	37	0.798	Sub-Saharan Africa	Ireland	Bilateral	2018		0.0286324	Grant	Health	OECD	University, college or other teaching institution, research institute or think-tank
DPADR SECTOR SUPPORT: FOOD SECURITY AND NUTRITION: DISBURSEMENT FOR DPA INHAMBANE2016 BUDGET	Mozambique	Y	low	37.6	0.627	Sub-Saharan Africa	Ireland	Bilateral	2016		0.205706	Grant	Nutrition	OECD	Local Government
DRINKING WATER IMPROVEMENT AND EDUCATION BUSINESS IN DAKAR, SENEGAL	Senegal		lower middle	40.9	0.653	Sub-Saharan Africa	Korea	Bilateral	2013	2013-2014	0.109491	Grant	Disease	OECD	Donor country-based NGO
ECOSYSTEM SERVICES FOR POVERTY ALLEVIATION PROGRAMME. ASSESSING HEALTH, LIVELIHOODS, ECOSYSTEM SERVICES AND POVERTY ALLEVIATION IN POPULOUS DELTAS	Bangladesh		lower middle	36.9	0.66	South Asia	United Kingdom	Bilateral	2017		0.0817089	Grant	Health	OECD	University, college or other teaching institution, research institute or think-tank
ECOSYSTEM SERVICES FOR POVERTY ALLEVIATION PROGRAMME. DYNAMIC DRIVERS OF DISEASE IN AFRICA: ECOSYSTEMS, LIVESTOCK/WILDLIFE, HEALTH AND WELLBEING	Africa, regional					Sub-Saharan Africa	United Kingdom	Bilateral	2018		0.015047	Grant	Health	OECD	University, college or other teaching institution, research institute or think-tank
ECOSYSTEM SERVICES FOR POVERTY ALLEVIATION PROGRAMME. MANAGING ECOSYSTEM SERVICES FOR FOOD SECURITY AND THE NUTRITIONAL HEALTH OF THE RURAL POOR AT T	Developing countries, unspecified						United Kingdom	Bilateral	2017		0.0325435	Grant	Health	OECD	University, college or other teaching institution, research institute or think-tank
ECOSYSTEM-BASED ADAPTATION AT SCALE THROUGH BUILDING WITH NATURE - TOWARDS RESILIENT COASTS IN INDONESIA	Indonesia		lower middle	46.8	0.429	East Asia and Pacific	Germany	Bilateral	2016		3.58803	Grant	Health	OECD	International NGO
ECOSYSTEM-BASED ADAPTATION TO CLIMATE CHANGE IN THE MAGDALENA RIVER BASIN	Colombia		upper middle	48.1	0.495	LAC	Germany	Bilateral	2015		35.836	Grant	Health	OECD	The Nature Conservancy
EDUCATION SECTOR - 2011 IMPREST-EDUCATION POLICY AND ADMINISTRATIVE MANAGEMENTEDU-EDUCATION	Lesotho		lower middle	41.4	0.665	Sub-Saharan Africa	Ireland	Bilateral	2011		1.96573	Grant	Health	OECD	Recipient Government
EMERGENCY REPRODUCTIVE HEALTH, HIV AND RESPONSE IN DROUGHT AFFECTED WOREDAS OF EAST HARARGHE AND WOLAITA ZONES IN OROMIA AND SNNP REGIONS	Ethiopia	Y	low	37.2	0.825	Sub-Saharan Africa	Japan	Bilateral	2012		0.381834	Grant	Health	OECD	United Nations Population Fund
EMS WEB - IMPROVING DISASTER RISK REDUCTION SKILLS AND RESILIENCE. BUILDING PRACTICES IN THE WESTERN BALKANS	Europe, regional					Europe	Italy	Bilateral	2019		0.00878876	Grant	Health	OECD	European Bank for Reconstruction and Development
Enabling Climate Resilience in the Agriculture Sector in the Southwest Region of Madagascar	Madagascar		low	35.3	0.782	Sub-Saharan Africa	Least Developed Countries Fund (LDCF)	Multilateral	2013		6.27	Grant	Health	CFU	AfDB	Y
ENABLING NEAR-TERM RESULTS FOR CLIMATE ADAPTATION IN AFRICA AND ASIA BEYOND CARIAA	Africa, regional					Sub-Saharan Africa	Canada	Bilateral	2018		0.00657297	Grant	Heat	OECD	University, college or other teaching institution, research institute or think-tank
ENABLING NEAR-TERM RESULTS FOR CLIMATE ADAPTATION IN AFRICA AND ASIA BEYOND CARIAA	Bangladesh		lower middle	36.9	0.66	South Asia	Canada	Bilateral	2018		0.00788406	Grant	Heat	OECD	University, college or other teaching institution, research institute or think-tank; Donor country-based NGO
ENABLING NEAR-TERM RESULTS FOR CLIMATE ADAPTATION IN AFRICA AND ASIA BEYOND CARIAA	Egypt		lower middle	45.1	0.454	MENA	Canada	Bilateral	2018		0.00357079	Grant	Heat	OECD	Donor country-based NGO
ENABLING NEAR-TERM RESULTS FOR CLIMATE ADAPTATION IN AFRICA AND ASIA BEYOND CARIAA	Ethiopia	Y	low	37.2	0.825	Sub-Saharan Africa	Canada	Bilateral	2018		0.00671627	Grant	Heat	OECD	Donor country-based NGO
ENABLING NEAR-TERM RESULTS FOR CLIMATE ADAPTATION IN AFRICA AND ASIA BEYOND CARIAA	Ghana		lower middle	44	0.539	Sub-Saharan Africa	Canada	Bilateral	2018		0.00357079	Grant	Heat	OECD	University, college or other teaching institution, research institute or think-tank
ENABLING NEAR-TERM RESULTS FOR CLIMATE ADAPTATION IN AFRICA AND ASIA BEYOND CARIAA	India		lower middle	44	0.602	South Asia	Canada	Bilateral	2018		0.00595882	Grant	Heat	OECD	Developing country-based NGO
ENABLING NEAR-TERM RESULTS FOR CLIMATE ADAPTATION IN AFRICA AND ASIA BEYOND CARIAA	Nepal		lower middle	41.7	0.664	South Asia	Canada	Bilateral	2018		0.00716401	Grant	Heat	OECD	Donor country-based NGO
ENABLING NEAR-TERM RESULTS FOR CLIMATE ADAPTATION IN AFRICA AND ASIA BEYOND CARIAA	Pakistan		lower middle	39	0.605	South Asia	Canada	Bilateral	2018		0.00338494	Grant	Heat	OECD	Developing country-based NGO
ENABLING NEAR-TERM RESULTS FOR CLIMATE ADAPTATION IN AFRICA AND ASIA BEYOND CARIAA	Tajikistan		lower middle	46.1	0.36	Central Asia	Canada	Bilateral	2018		0.00219096	Grant	Heat	OECD	Donor country-based NGO
ENDING DROUGHT EMERGENCIES: SUPPORT TO RESILIENT LIVELIHOODS AND DROUGHT RISK MANAGEMENT (AAP 2017)	Kenya		lower middle	38.7	0.692	Sub-Saharan Africa	EU Institutions (excl. EIB)	Bilateral	2017		35.1993	Grant	Nutrition	OECD	Third Country Government (Delegated co-operation)
ENHANCED EMERGENCY HUMANITARIAN RESPONSE CAPACITY	Philippines		lower middle	43.9	0.402	East Asia and Pacific	Australia	Bilateral	2013		1.44593	Grant	Health	OECD	United Nations Development Programme
ENHANCING ECOLOGICALLY RESILIENT FOOD SECURITY IN THE SEMIARID MIDLANDS OF KENYA (CIFSRF)	Kenya		lower middle	38.7	0.692	Sub-Saharan Africa	Canada	Bilateral	2014		0.0125774	Grant	Nutrition	OECD	Donor Government
ENHANCING ENVIRONMENTAL SUSTAINABILITY, RESILIENCE TO CLIMATE CHANGE AND IMPROVED LIVELIHOODS FOR VULNERABLE COMMUNITIES	South Africa		upper middle	47.4	0.461	Sub-Saharan Africa	Italy	Bilateral	2016		0.0287736	Grant	Health	OECD	Donor country-based NGO
Enhancing the climate and disaster resilience of the most vulnerable rural and emerging urban human settlements in Lao PDR	Lao People's Democratic Republic		lower middle	40.1	0.532	East Asia and Pacific	Adaptation Fund (AF)	Multilateral	2016		4.5	Grant	Disease	CFU	United Nations Human Settlements Programme (UN-Habitat)	Y
ENSURING FOOD SECURITY AND STRENGTHENING RESILIENCE TO FOOD CRISES THROUGH SITE-APPROPRIATE AGRICULTURE IN MARGINALISED COMMUNITIES IN THE HIMALAYA	Nepal		lower middle	41.7	0.664	South Asia	Germany	Bilateral	2019		1.11626	Grant	Health	OECD	University, college or other teaching institution, research institute or think-tank
ESTABLISHMENT OF SUSTAINABLE SYSTEM OF DRINKING WATER SUPPLY OF SIDAMA ZONE, SNNPR, ETHIOPIA II	Ethiopia	Y	low	37.2	0.825	Sub-Saharan Africa	Czech Republic	Bilateral	2017		0.116135	Grant	Health	OECD	Donor country-based NGO
ETHIOPIA COUNTRY PROGRAMME IMPRESTS - DEVELOPMENT FOOD AID - PRODUCTIVE SAFETY NETS PROGRAMME - 817-FOOD AID/FOOD SECURITY PROGRAMMES - -FOO-FOOD SECU	Ethiopia	Y	low	37.2	0.825	Sub-Saharan Africa	Ireland	Bilateral	2012		10.2328	Grant	Health	OECD	Recipient Government
EU LIBERIA AGRICULTURE PROGRAMME	Liberia		low	33.8	0.749	Sub-Saharan Africa	EU Institutions (excl. EIB)	Bilateral	2016		34.9871	Grant	Nutrition	OECD	International NGO
EXTREMELY POOR AND MARGINALISED HOUSEHOLDS HAVE IM PROVED NUTRITION	Burundi	Y	low	35.5	0.751	Sub-Saharan Africa	Ireland	Bilateral	2019		0.23897	Grant	Health	OECD	Donor country-based NGO
F.A: REVES: PEER LEARNING IN WEST AFRICA	Africa, regional					Sub-Saharan Africa	Finland	Bilateral	2018		1.40238	Grant	Health	OECD	Donor country-based NGO
FAMILY FARMING DEVELOPMENT PROGRAMME IN MARADI, TAHOUA AND ZINDER REGIONS	Niger	Y	low	32.9	0.723	Sub-Saharan Africa	IFAD	Multilateral	2015		1.45565	Grant	Health	OECD	Not specified	Excluded, French Documents
FAMINE AND EARLY WARNING SYSTEMS NETWORK (FEWS NET)	Ethiopia	Y	low	37.2	0.825	Sub-Saharan Africa	United States	Bilateral	2011		0.047472	Grant	Health	OECD	Other
FAO RESILIENCE RAPID RESPONS BURKINA FASO 2018-2020	Burkina Faso	Y	low	37.2	0.639	Sub-Saharan Africa	Sweden	Bilateral	2018		8.57883	Grant	Nutrition	OECD	Food and Agricultural Organisation
FARMERS' CLUBS IN KUANDO KUBANGO PROVINCE ANGOLA	Angola		lower middle	37.9	0.586	Sub-Saharan Africa	Finland	Bilateral	2012		0.844353	Grant	Health	OECD	Donor country-based NGO
FEED THE FUTURE ETHIOPIA LIVELIHOODS FOR RESILIENCE ACTIVITY	Ethiopia	Y	low	37.2	0.825	Sub-Saharan Africa	United States	Bilateral	2017	2017-2019	2.07956	Grant	Health	OECD	Donor country-based NGO
FLOOD PREVENTION/CONTROL	Tajikistan		lower middle	46.1	0.36	Central Asia	United Kingdom	Bilateral	2010		0.0750148	Grant	Health	OECD	Non-Governmental Organisation (NGO) and Civil Society
FOMENTING AGRICULTURAL INCOMES AND RESILIENCE (FAIR)	Guatemala		upper middle	43.4	0.463	LAC	United States	Bilateral	2017		3.50837	Grant	Disease	OECD	Donor country-based NGO
FOOD SECURITY AND ADAPTATION TO CLIMATE CHANGE IN RURAL NIGER	Niger	Y	low	32.9	0.723	Sub-Saharan Africa	Norway	Bilateral	2016		5.64535	Grant	Nutrition	OECD	Recipient Government
FOOD SECURITY AND CLIMATE CHANGE ADAPTATION PROJECT, DALE SADI-PHASE OVER	Ethiopia	Y	low	37.2	0.825	Sub-Saharan Africa	Germany	Bilateral	2018		0.148719	Grant	Disease	OECD	Donor country-based NGO
FOOD SECURITY AND NUTRITION - 2014 FULL DISBURSEMENT	Mozambique	Y	low	37.6	0.627	Sub-Saharan Africa	Ireland	Bilateral	2014		0.253134	Grant	Nutrition	OECD	Recipient Government
FOOD SECURITY AND NUTRITION : CLIMATE CHANGE : 2015 FULL DISBURSEMENT : DPOPH INHAMBANE PES 2015 DPOPH INHAMBANE	Mozambique	Y	low	37.6	0.627	Sub-Saharan Africa	Ireland	Bilateral	2015	2015-2017	0.552666	Grant	Nutrition	OECD	Recipient Government
FOOD SECURITY AND NUTRITION: SOCIAL PROTECTION & CLAMATE LINKAGES - MABOTE 2017 FULL TRANCHE	Mozambique	Y	low	37.6	0.627	Sub-Saharan Africa	Ireland	Bilateral	2017		0.317145	Grant	Nutrition	OECD	International Institute for Environment and Development
FOOD SECURITY, ECONOMIC GROWTH, AND CLIMATE RESILIENCE IN PUNTLAND KAALO	Somalia	Y	low	34.2	0.82	Sub-Saharan Africa	Norway	Bilateral	2019		0.323105	Grant	Nutrition	OECD	Donor country-based NGO
FOOD SECURITY, ECONOMIC GROWTH, AND CLIMATE RESILIENCE IN SOMALILAND	Somalia	Y	low	34.2	0.82	Sub-Saharan Africa	Norway	Bilateral	2017	2017-2019	3.86736	Grant	Nutrition	OECD	Donor country-based NGO
FOURCHETTE VERTE : LE MORINGA CONTRE LA MALNUTRITION	Burkina Faso	Y	low	37.2	0.639	Sub-Saharan Africa	Switzerland	Bilateral	2019		0.00503119	Grant	Nutrition	OECD	Donor country-based NGO
FRESAN - FORTALECIMENTO DA RESILIÊNCIA E DA SEGURANÇA ALIMENTAR E NUTRICIONAL EM ANGOLA	Angola		lower middle	37.9	0.586	Sub-Saharan Africa	EU Institutions (excl. EIB)	Bilateral	2017		75.0149	Grant	Nutrition	OECD	Third Country Government (Delegated co-operation)
FRONTIERS OF DEVELOPMENT	Kenya		lower middle	38.7	0.692	Sub-Saharan Africa	United Kingdom	Bilateral	2019		0.0107198	Grant	Medical	OECD	University, college or other teaching institution, research institute or think-tank
G : INCREASED SMALLHOLDER SKILLS AND KNOWLEDGE TO BENE : FIT NUTRITIONALLY AND ECONOMIC ALLY FROM INTENSIFIED AND DIVE RSIFIED AGRICULTURAL PRODUCTIO	Ethiopia	Y	low	37.2	0.825	Sub-Saharan Africa	Ireland	Bilateral	2015		0.18897	Grant	Nutrition	OECD	Donor country-based NGO
G : INCREASED SMALLHOLDER SKILLS AND KNOWLEDGE TO BENE : FIT NUTRITIONALLY AND ECONOMIC ALLY FROM INTENSIFIED AND DIVE RSIFIED AGRICULTURAL PRODUCTIO	Malawi		low	37	0.798	Sub-Saharan Africa	Ireland	Bilateral	2015		0.200202	Grant	Nutrition	OECD	Donor country-based NGO
G : INCREASED SMALLHOLDER SKILLS AND KNOWLEDGE TO BENE : FIT NUTRITIONALLY AND ECONOMIC ALLY FROM INTENSIFIED AND DIVE RSIFIED AGRICULTURAL PRODUCTIO	Uganda		low	35.4	0.763	Sub-Saharan Africa	Ireland	Bilateral	2015		0.197421	Grant	Nutrition	OECD	Donor country-based NGO
G : INCREASED SMALLHOLDER SKILLS AND KNOWLEDGE TO BENE : FIT NUTRITIONALLY AND ECONOMIC ALLY FROM INTENSIFIED AND DIVE RSIFIED AGRICULTURAL PRODUCTIO	Zambia		lower middle	40	0.777	Sub-Saharan Africa	Ireland	Bilateral	2015		0.224131	Grant	Nutrition	OECD	Donor country-based NGO
GENERATING CHANGING PROCESSES IN WATER RESOURCE MANAGEMENT AND ENVIRONMENTAL SANITATION IN RESERVOIR OF PUERTO CORTÉS. HONDURAS.	Honduras		lower middle	40.3	0.491	LAC	Spain	Bilateral	2013		0.429976	Grant	Vectorborne (dengue)	OECD	Donor country-based NGO
GENETIC SENSITIVITY TO ABSOLUTE AND CHANGING HEAT STRESS AND GENETIC EVALUATION FOR HEAT TOLERANCE IN CATTLE	Kenya		lower middle	38.7	0.692	Sub-Saharan Africa	Germany	Bilateral	2016		0.109831	Grant	Health	OECD	University, college or other teaching institution, research institute or think-tank
GESTION DES EAUX DE RUISSELLEMENT DANS LE TCHAD SAHÉLIEN (GERTS)	Chad	Y	low	26.7	0.812	Sub-Saharan Africa	Switzerland	Bilateral	2018		6.03298	Grant	Nutrition	OECD	Private sector in third country; central government
GRADUATION WITH RESILIENCE TO ACHIEVE SUSTAINABLE DEVELOPMENT (GRAD) - NUTRITION	Ethiopia	Y	low	37.2	0.825	Sub-Saharan Africa	United States	Bilateral	2014	2014-2015	1.76559	Grant	Health	OECD	Donor country-based NGO
H RISK TARGET GROUPS, W : ITH A PARTICULAR FOCUS ON MATE RNAL AND UNDER 5 YEAR OLD MALN UTRITION IN GOAL TARGET COMMUN A DISTRICTS OF MANICALAND PROV	Zimbabwe	Y	lower middle	33.1	0.732	Sub-Saharan Africa	Ireland	Bilateral	2015		0.151096	Grant	Health	OECD	Donor country-based NGO
HEALTH - BASIC - MONITORING AND EVALUATION - 754-BASIC NUTRITION2CFEE-CONSULTANCY - FEES-HEA-HEALTH	Malawi		low	37	0.798	Sub-Saharan Africa	Ireland	Bilateral	2011		0.00625203	Grant	Health	OECD	Other
HEALTH - BASIC - MONITORING AND EVALUATION - REVIEW OF CAPACITY BUILDING BUNDA-BASIC NUTRITION2CFEE-CONSULTANCY - FEES-HEA-HEALTH	Malawi		low	37	0.798	Sub-Saharan Africa	Ireland	Bilateral	2011		0.00321224	Grant	Health	OECD	Other
HEALTH & NUTRITION, STRENGTHENING THE PROCESS OF IMPLEMENTATION OF THE COMMUNITY MODEL OF FAMILY HEALTH WITH INTERCULTURALITY & THE PROGRAM OF UNNUTR	Bolivia		lower middle	41.4	0.491	LAC	Spain	Bilateral	2010		4.81335	Grant	Health	OECD	Donor country-based NGO
HEALTH INFRASTRUCTURE ISSUES AND KNOWLEDGEMENT MANAGEMENT SUPPORT	Developing countries, unspecified						United States	Bilateral	2015		0.241331	Grant	Health	OECD	Other
HEALTH INFRASTRUCTURE ISSUES AND KNOWLEDGEMENT MANAGEMENT SUPPORT - CLEAN PRODUCTIVE ENVIRONMENT	Developing countries, unspecified						United States	Bilateral	2014		0.0541621	Grant	Health	OECD	Other
HEALTH INFRASTRUCTURE ISSUES AND KNOWLEDGEMENT MANAGEMENT SUPPORT - WATER SUPPLY AND SANITATION	Developing countries, unspecified						United States	Bilateral	2012		0.145944	Grant	Health	OECD	Other
HEALTH INFRASTRUCTURE ISSUES AND KNOWLEDGEMENT MANAGEMENT SUPPORT - WATER SUPPLY AND SANITATION	Developing countries, unspecified						United States	Bilateral	2014		0.103807	Grant	Health	OECD	Other
HEALTH PERSONNEL DEVELOPMENT	Chile		high	60.9	0.252	LAC	Spain	Bilateral	2010		0.00852784	Grant	Health	OECD	University, college or other teaching institution, research institute or think-tank
HEALTH SECTOR - 2011 HIV&AIDS SOCIAL MITIGATION OF HIV/AIDS1HEA-HEALTH-HIV-HIV/AIDS	Lesotho		lower middle	41.4	0.665	Sub-Saharan Africa	Ireland	Bilateral	2011		5.43851	Grant	Health	OECD	Recipient Government
HEALTH SECTOR PROGRAMME BANGLADESH 2017-2022 - CLIMATE ADAPTATION TA UNICEF 2019-2020	Bangladesh		lower middle	36.9	0.66	South Asia	Sweden	Bilateral	2019		0.477162	Grant	Health	OECD	United Nations Children’s Fund
HEALTHY COMMUNITIES TYPHOON RECOVERY PROJECT	Viet Nam		lower middle	47.1	0.369	East Asia and Pacific	Norway	Bilateral	2012		0.018525	Grant	Health	OECD	Recipient Government
HYGIENIC AND SANITARY PLAN FOR IMPROVEMENT OF ENVIRONMENTAL AND GENDER EQUITY CONDITIONS OF LA MORA COMMUNITY SUCHITOTO MUNICIPALITY IN GUATEMALA	El Salvador		lower middle	45.1	0.409	LAC	Spain	Bilateral	2018		0.0226997	Grant	Health	OECD	Donor country-based NGO
IER ADAPTION OF AGRICULTURE TO CLIMATE CHANGE PHSE II	Mali	Y	low	34.7	0.769	Sub-Saharan Africa	Norway	Bilateral	2018		6.61969	Grant	Nutrition	OECD	Recipient Government
ILITY OUTCOME 4 ENHANCE THE : RESILIENCE OF EXTREME POOR HH S TO RISK AND SHOCKS THROUGH S TRENGTHENING NATURAL RESOURCE ICRO, MESO)5 IMPROVED HEALTH	Ethiopia	Y	low	37.2	0.825	Sub-Saharan Africa	Ireland	Bilateral	2015		0.217844	Grant	Health	OECD	Donor country-based NGO
IMPACTS OF CLIMATE VARIABILITY AND CLIMATE CHANGE ON THE MANGROVE ECOSYSTEM IN TUMBES, PERU	Peru		upper middle	48.6	0.454	LAC	Canada	Bilateral	2014		0.0427968	Grant	Health	OECD	Donor Government
IMPROVED ACCESS TO FOOD, LIVELIHOODS, HEALTH AND SANITATION SERVICES FOR WOMEN AND SMALL FARMER HOUSEHOLDS IN RURAL MAHARASHTRA AND GUJARAT IN INDIA	India		lower middle	44	0.602	South Asia	Germany	Bilateral	2014		0.243344	Grant	Health	OECD	Donor country-based NGO
IMPROVED COMMUNITY RESILIENCE, PREPAREDNESS FOR SRH, GBV AND HIV RESPONSE IN SELECTED FOOD INSECURE DISTRICTS OF ETHIOPIA	Ethiopia	Y	low	37.2	0.825	Sub-Saharan Africa	Japan	Bilateral	2011		0.377664	Grant	Health	OECD	United Nations Population Fund
IMPROVED FOOD AND NUTRITION SECURITY: ICRISAT-MAL/P2/2017/ICRISAT-MALAWI SEED INDUSTRY DEVELOPMENT PROJ (MSIDP) PHASE 11 INV NO 705/17	Malawi		low	37	0.798	Sub-Saharan Africa	Ireland	Bilateral	2017		0.576627	Grant	Nutrition	OECD	International Crop Research for Semi-Arid Tropics
IMPROVED FOOD AND NUTRITION SECURITY: IN DEDZA AND BALAKA DISTRICTS SUPPORTTO SUN/ NECS PROGRAM	Malawi		low	37	0.798	Sub-Saharan Africa	Ireland	Bilateral	2017		0.230651	Grant	Health	OECD	International NGO
IMPROVED FOOD AND NUTRITION SECURITY: MAL/2016/MM/CIP/RTC IN MALAWI ROOTS AND TUBER CROPS FOR AGRI TRANSFOAMTION INV. NO 17000627	Malawi		low	37	0.798	Sub-Saharan Africa	Ireland	Bilateral	2017		0.576627	Grant	Nutrition	OECD	International Potato Centre
IMPROVED FOOD AND NUTRITION SECURITY: MALAWI AGRICULTURAL SECTOR WIDE APPROACH SUPPORT POJECT MUILT DONOR FUN REQUEST TF072750-008277	Malawi		low	37	0.798	Sub-Saharan Africa	Ireland	Bilateral	2017		1.72988	Grant	Nutrition	OECD	International Development Association
IMPROVED FOOD AND NUTRITION SECURITY: MSIDP II-ICRISAT IMPREST 4	Malawi		low	37	0.798	Sub-Saharan Africa	Ireland	Bilateral	2017		1.61456	Grant	Nutrition	OECD	International Crop Research for Semi-Arid Tropics
IMPROVED FOOD AND NUTRITION SECURITY: NUTRITION GOVERNANCE, TREATMENT & PREVENTION UNDER NUTRITION DEDZA & NKHATABAY NATIONAL NUTRITION SUPPORT	Malawi		low	37	0.798	Sub-Saharan Africa	Ireland	Bilateral	2017		0.864941	Grant	Health	OECD	World Food Programme
IMPROVED FOOD AND NUTRITION SECURITY: RTC ACTION -CIP IMPREST 4	Malawi		low	37	0.798	Sub-Saharan Africa	Ireland	Bilateral	2017		1.61456	Grant	Nutrition	OECD	International Potato Centre
IMPROVED FOOD AND NUTRITION SECURITY: SUPPORT TO NATIONAL NUITRITION RESPONSE NATIONAL & DISTRICT LEVELS SUPPORT TO NUTRITION RESPONSE	Malawi		low	37	0.798	Sub-Saharan Africa	Ireland	Bilateral	2017		0.238724	Grant	Health	OECD	University, college or other teaching institution, research institute or think-tank
IMPROVED FROM PUBLIC HEALTH APPROACH THE PREVENTION AND GLOBAL ASSISTANCE AGAINST GENDER BASED VIOLENCE INTEGRATING CULTURAL DIVERSITY OF ALTA VERAPAZ	Guatemala		upper middle	43.4	0.463	LAC	Spain	Bilateral	2019		0.0839584	Grant	Health	OECD	Donor country-based NGO
IMPROVEMENT OF ENERGY EFFICIENCY OF THE HOSPITAL ARCO IRIS IN LA PAZ	Bolivia		lower middle	41.4	0.491	LAC	Germany	Bilateral	2018		0.0228798	Grant	Health	OECD	Developing country-based NGO
IMPROVEMENT OF THE EFFECTIVE REALIZATION OF HUMAN RIGHT TO WATER IN THE INDIGENOUS COMMUNITY OF WAYJO MUNICIPALITY OF MOROCHATA DEPARTMENT COCHABAMBA	Bolivia		lower middle	41.4	0.491	LAC	Spain	Bilateral	2018		0.0839607	Grant	Waterborne (diarrheal)	OECD	Donor country-based NGO
IMPROVING COMPREHENSIVE HEALTH SERVICES OF POPULATIONS THAT HAVE SUFFERED HUMANITARIAN CRISIS	Developing countries, unspecified						Spain	Bilateral	2013		0.158071	Grant	Health	OECD	Donor country-based NGO
IMPROVING ECOHEALTH, CLIMATE CHANGE, AND HEALTH RESEARCH OUTPUTS THROUGH THE ECOHESA NETWORK	South of Sahara, regional					Sub-Saharan Africa	Canada	Bilateral	2013		0.161091	Grant	Health	OECD	University, college or other teaching institution, research institute or think-tank
IMPROVING FOOD SECURITY AND RESILIENCE IN DROUGHT PRONE AREAS OF ZIMBABWE AND ZAMBIA THROUGH NUTRITION, SUSTAINABLE AGRICULTURE AND RENEWABLE ENERGIES	Zimbabwe	Y	lower middle	33.1	0.732	Sub-Saharan Africa	Germany	Bilateral	2017		0.697651	Grant	Nutrition	OECD	University, college or other teaching institution, research institute or think-tank
IMPROVING HEALTH, HYGIENE AND SANITATION IN SELECTED CITIES AND VILLAGES OF SIDAMA ZONE, ETHIOPIA (SNNPR)	Ethiopia	Y	low	37.2	0.825	Sub-Saharan Africa	Czech Republic	Bilateral	2018		0.249105	Grant	Health	OECD	Donor country-based NGO
IMPROVING PRIMARY HEALTH CARE, WATER & SANITATION, INCLUDING A 40% PREPARATION FACING DISASTERS, IN COMMUNITIES OF SPANISH COOPERATION ACTION IN PHIL	Philippines		lower middle	43.9	0.402	East Asia and Pacific	Spain	Bilateral	2010		1.87838	Grant	Health	OECD	Donor country-based NGO
IMPROVING PROJECTIONS FOR THE FUTURE OF BLUETONGUE AND ITS VECTORS UNDER SCENARIOS OF CLIMATE AND ENVIRONMENTAL CHANGE	Developing countries, unspecified						United Kingdom	Bilateral	2017		0.152963	Grant	Disease	OECD	University, college or other teaching institution, research institute or think-tank
IMPROVING THE HYGIENE AND SANITATION OF THE NEIGHBOURHOODS OF TOUBA FOR CHILD-MATERNAL HEALTH.	Senegal		lower middle	40.9	0.653	Sub-Saharan Africa	Spain	Bilateral	2012		0.00639493	Grant	Health	OECD	Donor country-based NGO
IMPROVING WEATHER INFORMATION MANAGEMENT IN EAST AFRICA	Uganda		low	35.4	0.763	Sub-Saharan Africa	Norway	Bilateral	2013		2.16761	Grant	Health	OECD	University, college or other teaching institution, research institute or think-tank
IMPROVING WEATHER INFORMATION MANAGEMENT IN EAST AFRICA	Uganda		low	35.4	0.763	Sub-Saharan Africa	Norway	Bilateral	2019		0.352329	Grant	Health	OECD	University, college or other teaching institution, research institute or think-tank
INCREASE RESILIENCE OF VULNERABLE COMMUNITIES IN THROUGH A COMPREHENSIVE HEALTH, SANITATION, HYGIENE, DISASTER RISK MANAGEMENT AND LIVELIHOOD MEASURES	Myanmar	Y	lower middle	37.6	0.684	East Asia and Pacific	Germany	Bilateral	2017		2.52043	Grant	Health	OECD	Donor country-based NGO
INCREASED SMALLHOLDER SKILLS AND KNOWLEDGE TO BENE FIT NUTRITIONALLY AND ECONOMIC	Ethiopia	Y	low	37.2	0.825	Sub-Saharan Africa	Ireland	Bilateral	2019		0.22413	Grant	Nutrition	OECD	Donor country-based NGO
INCREASED SMALLHOLDER SKILLS AND KNOWLEDGE TO BENE FIT NUTRITIONALLY AND ECONOMIC	Kenya		lower middle	38.7	0.692	Sub-Saharan Africa	Ireland	Bilateral	2019		0.633987	Grant	Nutrition	OECD	Donor country-based NGO
INCREASED SMALLHOLDER SKILLS AND KNOWLEDGE TO BENE FIT NUTRITIONALLY AND ECONOMIC	Uganda		low	35.4	0.763	Sub-Saharan Africa	Ireland	Bilateral	2019		0.489842	Grant	Nutrition	OECD	Donor country-based NGO
INCREASED SMALLHOLDER SKILLS AND KNOWLEDGE TO BENE FIT NUTRITIONALLY AND ECONOMIC	Zambia		lower middle	40	0.777	Sub-Saharan Africa	Ireland	Bilateral	2019		0.372939	Grant	Nutrition	OECD	Donor country-based NGO
INDEX BASED LIVESTOCK INSURANCE (IBLI)	Kenya		lower middle	38.7	0.692	Sub-Saharan Africa	Australia	Bilateral	2012		2.1321	Grant	Nutrition	OECD	Donor Government
INDONESIA URBAN WATER AND SANITATION HYGIENE (IUWASH) - MATERNAL AND CHILD HEALTH	Indonesia		lower middle	46.8	0.429	East Asia and Pacific	United States	Bilateral	2011	2011-2015	3.27384	Grant	Health	OECD	Other
INDONESIA URBAN WATER, SANITATION AND HYGIENE PENYEHATAN LINGKUNGAN UNTUK SEMUA (IUWASH PLUS)	Indonesia		lower middle	46.8	0.429	East Asia and Pacific	United States	Bilateral	2017	2017-2019	24.2938	Grant	Health	OECD	Private sector in provider country
INSTITUTIONAL COOPERATION BETWEEN FINLAND AND NEPAL IN METEOROLOGICAL SERVICES; 2ND PHASE	Nepal		lower middle	41.7	0.664	South Asia	Finland	Bilateral	2013	2013-2015	0.665668	Grant	Air Quality (pollution)	OECD	University, college or other teaching institution, research institute or think-tank
INTEGRATED COMMUNITY CASE MANAGEMENT (ICCM) OPERATIONAL COSTS	South Sudan	Y	low	no score		Sub-Saharan Africa	United Kingdom	Bilateral	2013		7.32539	Grant	Health	OECD	Population Services International
INTEGRATED RURAL AND SUSAINABLE DEVELOPMENT, INCLUDING DRINKING WATER AND HEALTH PROMOTION	Mozambique	Y	low	37.6	0.627	Sub-Saharan Africa	Germany	Bilateral	2012		0.315951	Grant	Health	OECD	Donor country-based NGO
INTEGRATED RURAL DEVELOPMENT FOCUSSING SMALL FARMERS APPROPRIATE AGRICULTURE, COMMUNITY BASED HEALTH CARE AND ENVIRONMENTAL PROTECTION	Honduras		lower middle	40.3	0.491	LAC	Germany	Bilateral	2013		0.16237	Grant	Health	OECD	Donor country-based NGO
INTEGRATED RURAL DEVELOPMENT, SOIL-CONSERVATIVE SMALL-SCALE FARMING, DIVERSIFICATION OF AGRICULT. PRODUCTION, POCOATA DISTRICT, BOL	Bolivia		lower middle	41.4	0.491	LAC	Germany	Bilateral	2014		0.114372	Grant	Nutrition	OECD	Donor country-based NGO
INTEGRATED RURAL-URBAN WATER MANAGEMENT FOR CLIMATE BASED ADAPTATION IN INDIAN CITIES (IADAPT)	India		lower middle	44	0.602	South Asia	Canada	Bilateral	2017		0.792078	Grant	Health	OECD	Developing country-based NGO
INTEGRATED SUSTAINABLE AND CULTURAL SENSITIVE RURAL DEVELOPMENT WITH EMPHASIS ON BASIC HEALTH CARE AND CIVIC PARTICIPATION	Paraguay		upper middle	48	0.416	LAC	Germany	Bilateral	2015		0.154095	Grant	Health	OECD	Donor country-based NGO
INTEGRATED SUSTAINABLE DEVELOPMENT INCLUDING SELF RELIANCE AND PROMOTION OF BASIC HEALTH FOR SMALL FARMER GROUPS, DEPARTEMENTS MONTERÍA	Colombia		upper middle	48.1	0.495	LAC	Germany	Bilateral	2013		0.20823	Grant	Health	OECD	Donor country-based NGO
Integrating Climate Change into the Management of Priority Health Risks	Ghana		lower middle	44	0.539	Sub-Saharan Africa	Special Climate Change Fund (SCCF)	Multilateral	2009		1.72	Grant	Health	CFU	UNDP	Y
INTERNATIONAL CONFERENCE ON CC ADAPTATION AND OCEAN PROTECTION IN VN	Viet Nam		lower middle	47.1	0.369	East Asia and Pacific	Norway	Bilateral	2019		0.509172	Grant	Air Quality (pollution)	OECD	University, college or other teaching institution, research institute or think-tank
INTERNATIONAL DEVELOPMENT COOPERATION AND CLIMATE CHANGE: A GLOBAL TASK	Developing countries, unspecified						Spain	Bilateral	2010		0.196336	Grant	Vectorborne (malaria)	OECD	Donor country-based NGO
INTERNATIONAL RESEARCH INITIATIVE ON ADAPTATION TO CLIMATE CHANGE	Developing countries, unspecified						Canada	Bilateral	2015	2015-2017	0.0653033	Grant	Health	OECD	Developing country-based NGO; University, college or other teaching institution, research institute or think-tank
IOM CREST ETHICAL RECRUITMENT OF MIGRANT WORKERS - IOM MIGRANT WORKERS' RIGHTS IN SUPPLY CHAINS	Asia, regional					East Asia and Pacific	Sweden	Bilateral	2017		5.29209	Grant	Health	OECD	International Organisation for Migration
ISSD MYANMAR	Myanmar	Y	lower middle	37.6	0.684	East Asia and Pacific	Netherlands	Bilateral	2017		1.7704	Grant	Nutrition	OECD	University, college or other teaching institution, research institute or think-tank
IWAT TUNISIA	Tunisia		lower middle	52.5	0.338	MENA	Hungary	Bilateral	2019		0.111828	Grant	Health	OECD	Private sector in provider country
JOINT DEMO. & GOVERN PROG - CDGG PROGRAMME +ELECTIONS-PUBLIC SECTOR POLICY AND ADMINISTRATIVE MANAGEMENTGOV-GOVERNANCE	Lesotho		lower middle	41.4	0.665	Sub-Saharan Africa	Ireland	Bilateral	2011		0.655242	Grant	Health	OECD	United Nations Development Programme
KUÑA TEKOVE PYAHURÄ. WEAVING IMPACT ACTIONS AGAINST DOMESTIC AND GENDER VIOLENCE IN THE DEPARTMENT OF GUAIRÁ	Paraguay		upper middle	48	0.416	LAC	Spain	Bilateral	2010		0.419974	Grant	Hospital	OECD	Donor country-based NGO
LEARNING ENVIRONMENTAL ADAPTIONS FOR FOOD SECURITY IN FIVE NEIGHBOURING MUNICIPALITIES OF KIBIRA NATIONAL PARK- LEAF	Burundi	Y	low	35.5	0.751	Sub-Saharan Africa	Germany	Bilateral	2016		0.0589426	Grant	Health	OECD	Donor country-based NGO
LEVERAGING AGRICULTURE FOR NUTRITION IN SOURT ASIA ( LANSA) -RESEARCH	South Asia, regional					South Asia	United Kingdom	Bilateral	2016		2.10783	Grant	Nutrition	OECD	Donor country-based NGO
LIHOODS : IMPROVING SMALLHOLDER FOOD SECURITY, NUITRITION & : RESILIENCE BUILDING IN TIGRAY 1ST YEAR OF THE SECOND PHASE TIGRAY BUREAU OF AGRICULTURE	Ethiopia	Y	low	37.2	0.825	Sub-Saharan Africa	Ireland	Bilateral	2015		1.05984	Grant	Nutrition	OECD	Recipient Government
LITY OUTCOME. 4 ENHANCED : RESILIENCE OF EXTREME POOR HH S TO RISK AND SHOCKS THROUGH S TRENGTHENED NATURAL RESOURCE B CRO /MESO) 5 IMPROVED HEALTH S	Ethiopia	Y	low	37.2	0.825	Sub-Saharan Africa	Ireland	Bilateral	2015		0.179598	Grant	Health	OECD	Donor country-based NGO
LIVELIHOODS : IMPROVED TECHNOLOGY POPULARIZATION AND DISSEMINATI : THROUGH ADAPTIVE RESEARCH 1ST YEAR OF THE 2ND PHASE ORTDP TECHNOLOGY DISSEMINATION	Ethiopia	Y	low	37.2	0.825	Sub-Saharan Africa	Ireland	Bilateral	2015		0.176641	Grant	Nutrition	OECD	University, college or other teaching institution, research institute or think-tank
Livestock and Market Resilience Project	Kyrgyz Republic		lower middle	52.2	0.296	Central Asia	Adaptation for Smallholder Agriculture Programme (ASAP)	Multilateral	2013		9.37	Grant	Disease	CFU	Governments	Y
LIVESTOCK VALUE CHAIN (L4G)	Mali	Y	low	34.7	0.769	Sub-Saharan Africa	United States	Bilateral	2017		3.89936	Grant	Nutrition	OECD	Private sector in provider country
LIVESTOCK VALUE CHAIN (L4G) - AGRICULTURAL SECTOR CAPACITY	Mali	Y	low	34.7	0.769	Sub-Saharan Africa	United States	Bilateral	2016		3.08126	Grant	Nutrition	OECD	Private sector in provider country
LOCAL CAPACITY DEVELOPMENT PROGRAM - FAMILY PLANNING AND REPRODUCTIVE HEALTH	Ethiopia	Y	low	37.2	0.825	Sub-Saharan Africa	United States	Bilateral	2015		0.356567	Grant	Health	OECD	Other
LOCAL CAPACITY DEVELOPMENT PROGRAM - MALARIA	Ethiopia	Y	low	37.2	0.825	Sub-Saharan Africa	United States	Bilateral	2015		0.611947	Grant	Health	OECD	Other
LOCAL CAPACITY DEVELOPMENT PROGRAM - MATERNAL AND CHILD HEALTH	Ethiopia	Y	low	37.2	0.825	Sub-Saharan Africa	United States	Bilateral	2015		0.41179	Grant	Health	OECD	Other
LOCAL CAPACITY DEVELOPMENT PROGRAM - NUTRITION	Ethiopia	Y	low	37.2	0.825	Sub-Saharan Africa	United States	Bilateral	2015		0.0427065	Grant	Health	OECD	Other
LOCAL CAPACITY DEVELOPMENT PROGRAM - TUBERCULOSIS	Ethiopia	Y	low	37.2	0.825	Sub-Saharan Africa	United States	Bilateral	2015		0.0767129	Grant	Health	OECD	Other
LOCAL GOVERNANCE PROJECT	Guatemala		upper middle	43.4	0.463	LAC	United States	Bilateral	2017		0.597889	Grant	Health	OECD	Private sector in provider country
LOCAL GOVERNANCE PROJECT - NUTRITION	Guatemala		upper middle	43.4	0.463	LAC	United States	Bilateral	2016		0.346571	Grant	Health	OECD	Private sector in provider country
LUTTE CONTRE EPIDEMEIE LAOS/CAMBODGE/BIR	Developing countries, unspecified						France	Bilateral	2017		4.57587	Grant	Health	OECD	Public Sector Institutions
MAINSTREAMING CLIMATE CHANGE IN KENYA'S ENVIRONMENTAL POLICY	Kenya		lower middle	38.7	0.692	Sub-Saharan Africa	Canada	Bilateral	2012		0.0227371	Grant	Disease	OECD	Donor country-based NGO
MAL-WATER AND SANITATION PROJECT IN MONKEY BAY HEALTH ZONE	Malawi		low	37	0.798	Sub-Saharan Africa	Iceland	Bilateral	2019		2.59228	Grant	Health	OECD	Local Government
MALAWI SEED INDUSTRY DEVELOPMENT PHASE II (MSIDP II)	Malawi		low	37	0.798	Sub-Saharan Africa	Ireland	Bilateral	2018		1.72484	Grant	Nutrition	OECD	International Crop Research for Semi-Arid Tropics
MANAGEMENT SUPPORT AND TECHNICAL ASSISTANCE SERVICES	South of Sahara, regional					Sub-Saharan Africa	United States	Bilateral	2018		0.157502	Grant	Health	OECD	Private sector in provider country
MARKET DEVELOPMENT - PHASE 2 (2018 - 2020)	Zimbabwe	Y	lower middle	33.1	0.732	Sub-Saharan Africa	United Kingdom	Bilateral	2019		2.3651	Grant	Nutrition	OECD	Other non-financial corporations
MATHEMATICAL SCIENCES FOR CLIMATE CHANGE RESILIENCE (MS4CR)	Africa, regional					Sub-Saharan Africa	Canada	Bilateral	2017		1.9983	Grant	Health	OECD	International NGO
MATHEMATICAL SCIENCES FOR CLIMATE CHANGE RESILIENCE (MS4CR): OPERATING COSTS FOR CAPACITY BUILDING	Africa, regional					Sub-Saharan Africa	Canada	Bilateral	2017	2017-2019	0.0590207	Grant	Health	OECD	Donor Government
MEDICAL RESEARCH	China (People's Republic of)		upper middle	57.9	0.357	East Asia and Pacific	United Kingdom	Bilateral	2010		0.0450089	Grant	Health	OECD	University, college or other teaching institution, research institute or think-tank
MENTAL HEALTH PREPAREDNESS IN PUBLIC HEALTH EMERGENCY SETTINGS IN VN	Viet Nam		lower middle	47.1	0.369	East Asia and Pacific	Norway	Bilateral	2012		0.0741	Grant	Health	OECD	Recipient Government
MODERN COOKING FOR HEALTHY FORESTS PROGRAMME	Malawi		low	37	0.798	Sub-Saharan Africa	United Kingdom	Bilateral	2019		0.729239	Grant	Health	OECD	Third Country Government (Delegated co-operation)
MONITORING AND EVALUATION AND DUE DILIGENCE	South Sudan	Y	low	no score		Sub-Saharan Africa	United Kingdom	Bilateral	2013		0.0208327	Grant	Health	OECD	Other
MORE CROP PER DOP	India		lower middle	44	0.602	South Asia	Austria	Bilateral	2017		0.0347265	Grant	Health	OECD	Donor country-based NGO
MOZAMBIQUE CLEARING A/C - GOVERNANNCE UNSPECIFIED - DECENTRALIZATION 2ND PHASE 2012 - 1493-DECENTRALISATION AND SUPPORT SUBNATIONAL GOVERMT1GOV-GOVERN	Mozambique	Y	low	37.6	0.627	Sub-Saharan Africa	Ireland	Bilateral	2012		0.383729	Grant	Health	OECD	Recipient Government
MOZAMBIQUE CLEARING A/C - GOVERNANNCE UNSPECIFIED - DPPF INHAMBANE SUPPORT - 1453-PUBLIC FINANCE MANAGEMENT - -GOV-GOVERNANCE	Mozambique	Y	low	37.6	0.627	Sub-Saharan Africa	Ireland	Bilateral	2012		0.12791	Grant	Health	OECD	Recipient Government
MOZAMBIQUE CLEARING A/C - GOVERNANNCE UNSPECIFIED - DPPF NIASSA - GRANT PES DPPF NIASSA 2012-DECENTRALISATION AND SUPPORT SUBNATIONAL GOVERMT1GOV-GOVE	Mozambique	Y	low	37.6	0.627	Sub-Saharan Africa	Ireland	Bilateral	2012		0.12791	Grant	Health	OECD	Recipient Government
MOZAMBIQUE CLEARING A/C - GOVERNANNCE UNSPECIFIED - PROVINCIAL SECRETARY NIASSA - GRANT PES SP NIASSA-DECENTRALISATION AND SUPPORT SUBNATIONAL GOVERMT	Mozambique	Y	low	37.6	0.627	Sub-Saharan Africa	Ireland	Bilateral	2012		0.0767458	Grant	Health	OECD	Recipient Government
MOZAMBIQUE CLEARING A/C - GOVERNANNCE UNSPECIFIED - TECHNICAL ASSISTANCE + RESEARCH - CARLOS SANTOS PAYMENT-PUBLIC FINANCE MANAGEMENT1GOV-GOVERNANCE-G	Mozambique	Y	low	37.6	0.627	Sub-Saharan Africa	Ireland	Bilateral	2012		0.0355486	Grant	Health	OECD	Third Country Government (Delegated co-operation)
MOZAMBIQUE CLEARING A/C - UNALLOCATED - PROGRAMME DEVELOPMENT - GRANT FOPROI 2012-ANTI-CORRUPTION ORGANISATIONS AND INSTITUTIONS1GOV-GOVERNANCE-ZZ-NOT	Mozambique	Y	low	37.6	0.627	Sub-Saharan Africa	Ireland	Bilateral	2012		0.0287797	Grant	Health	OECD	Recipient Government
MT ELGON-MAYANJA-KIBABII WATER PROJECT	Kenya		lower middle	38.7	0.692	Sub-Saharan Africa	Korea	Bilateral	2018	2018-2019	11.6125	Grant	Disease	OECD	Donor Government
MULTISECTOR - IMPROVED NUTRITION - ORIENTATION-BASIC NUTRITION2SEMR-SEMINARS	Malawi		low	37	0.798	Sub-Saharan Africa	Ireland	Bilateral	2011		0.00341892	Grant	Health	OECD	Donor Government
MULTISECTOR - PILLAR 2 HSHOLD RESILIENCE RES - ANALYTICAL STUDY IN SUPPORT OF SUN IN MALAWI-BASIC NUTRITION2CFEE-CONSULTANCY - FEES-HEA-HEALTH	Malawi		low	37	0.798	Sub-Saharan Africa	Ireland	Bilateral	2011		0.00614587	Grant	Health	OECD	Other
MYAP: STRENGTHENING HOUSEHOLD ABILITY TO RESPOND TO DEVELOPMENT OPPORTUNITIES (SHOUHARDO) II	Developing countries, unspecified						United States	Bilateral	2019		0.559386	Grant	Health	OECD	Donor country-based NGO
NATIONAL RESILIENCE PROGRAM	Bangladesh		lower middle	36.9	0.66	South Asia	Sweden	Bilateral	2017		5.55892	Grant	Mortality	OECD	United Nations Office for Project Services
NCREASED AVAILABILITY O : F AND ACCESS TO A SUPPLY OF DI VERSE AND MICRONUTRIENT-RICH F OODS AT THE HOUSEHOLD LEVEL (M D YOUNG CHILD FEEDING PRACTICE	Zambia		lower middle	40	0.777	Sub-Saharan Africa	Ireland	Bilateral	2015		0.293223	Grant	Health	OECD	Donor country-based NGO
NEW SATELLITE OBSERVATIONS TO IMPROVE MONITORING AND FORECASTING OF SEVERE SMOKE POLLUTION OVER SOUTH EAST ASIA CAUSED BY INDONESIAN LANDSCAPE BURNING	Indonesia		lower middle	46.8	0.429	East Asia and Pacific	United Kingdom	Bilateral	2019		0.0740077	Grant	Health	OECD	University, college or other teaching institution, research institute or think-tank
NIGER. RESPONSE TO THE NUTRITIONAL EMERGENCY. TREATMENT OF THE GRAVE ACUTE MALNUTRITION AND STRENGTHENING OF RESILIENCE.	Niger	Y	low	32.9	0.723	Sub-Saharan Africa	Spain	Bilateral	2012		0.469939	Grant	Health	OECD	Donor country-based NGO
NLM-FILTU WATER & SANITATION PROJECT (FWSP) AGRICULTURE	Ethiopia	Y	low	37.2	0.825	Sub-Saharan Africa	Norway	Bilateral	2013	2013-2018	0.442938	Grant	Health	OECD	Donor country-based NGO
NORAD FOOD SECURITY PROGRAMME DRC	Democratic Republic of the Congo	Y	low	31.1	0.835	Sub-Saharan Africa	Norway	Bilateral	2018		1.01295	Grant	Nutrition	OECD	Donor country-based NGO
NUTRITION SUPPORT : NUTRITION PARTNERSHIPS : SWEET POTATO AND POTATO INTERVENTION (TIG & SNNP) : BELACHEW LAKEW	Ethiopia	Y	low	37.2	0.825	Sub-Saharan Africa	Ireland	Bilateral	2015		0.824323	Grant	Health	OECD	International Potato Centre
NUTRITION SUPPORT: HQ1708-STRENGTHENIGN INSTITUTIONAL SYSTEMS	Ethiopia	Y	low	37.2	0.825	Sub-Saharan Africa	Ireland	Bilateral	2017		0.691953	Grant	Health	OECD	International Potato Centre
NUTRITION-SENSITIVE FOREST RESTORATION TO ENHANCE THE CAPACITY OF RURAL COMMUNITIES IN BURKINA FASO TO ADAPT TO CHANGE	Burkina Faso	Y	low	37.2	0.639	Sub-Saharan Africa	Austria	Bilateral	2017	2017-2018	0.424748	Grant	Nutrition	OECD	CGIAR Fund
NUTRITIONAL PROGRAM IN WALE-WALE (GHANA) FOR A RIGHT DEVELOPMENT OF CHILDREN AND WOMEN.	Ghana		lower middle	44	0.539	Sub-Saharan Africa	Spain	Bilateral	2012		0.00788466	Grant	Health	OECD	Donor country-based NGO
Nutritional Security in Namibia’s Rural Food Production Systems in the Face of a Changing Climate (Project formulation assistant grant)	Namibia		upper middle	45.1	0.512	Sub-Saharan Africa	Adaptation Fund (AF)	Multilateral	2019		0.05	Grant	Nurtrition	CFU	DRFN	Y
ONE HEALTH INITIATIVE: SUPPORT TO RIFT VALLEY PREPAREDNESS IN WEST AFRICA	Developing countries, unspecified						Ireland	Bilateral	2016		0.0872933	Grant	Health	OECD	Food and Agricultural Organisation
OXFAM NOVIB SEEDSGROW 2, 2019-2024 - OXFAM NOVIB SEEDSGROW 2, 2019-2024 ENV	Developing countries, unspecified						Sweden	Bilateral	2019		7.40279	Grant	Nutrition	OECD	OXFAM International
P209 - AIDE ALIMENTAIRE - ALIMA - NIGÉRIA	Nigeria	Y	lower middle	37.5	0.595	Sub-Saharan Africa	France	Bilateral	2018		0.226635	Grant	Nutrition	OECD	International NGO
P209 - AIDE ALIMENTAIRE - FAO - BURUNDI	Burundi	Y	low	35.5	0.751	Sub-Saharan Africa	France	Bilateral	2018		0.226635	Grant	Nutrition	OECD	Food and Agricultural Organisation
P209 - AIDE ALIMENTAIRE - PAM - BURKINA FASO	Burkina Faso	Y	low	37.2	0.639	Sub-Saharan Africa	France	Bilateral	2018		0.84988	Grant	Nutrition	OECD	World Food Programme
P209 - AIDE ALIMENTAIRE - PAM - BURUNDI	Burundi	Y	low	35.5	0.751	Sub-Saharan Africa	France	Bilateral	2018		0.339952	Grant	Nutrition	OECD	World Food Programme
P209 - SCAC - MADAGASCAR - PROJET - CRÉDIT D'INTERVENTION DES POSTES - LES JOURNÉES FRANCOPHONES : ANESTHÉSIE/RÉANIMATION DE L'OCÉAN INDIEN	Madagascar		low	35.3	0.782	Sub-Saharan Africa	France	Bilateral	2019		0.00157238	Grant	Health	OECD	Developing country-based NGO
PAM PHASE 2	Zambia		lower middle	40	0.777	Sub-Saharan Africa	Norway	Bilateral	2015		0.778697	Grant	Nutrition	OECD	Developing country-based NGO
PAMAWA NDI A CHINYAMATA (PAMAWA) ACTIVITY	Malawi		low	37	0.798	Sub-Saharan Africa	United States	Bilateral	2017		2.59731	Grant	Health	OECD	Donor country-based NGO
PAMAWA NDI A CHINYAMATA (PAMAWA) ACTIVITY - CLEAN PRODUCTIVE ENVIRONMENT	Malawi		low	37	0.798	Sub-Saharan Africa	United States	Bilateral	2016		1.59283	Grant	Health	OECD	Donor country-based NGO
PAMAWA NDI A CHINYAMATA (PAMAWA) ACTIVITY - FAMILY PLANNING AND REPRODUCTIVE HEALTH	Malawi		low	37	0.798	Sub-Saharan Africa	United States	Bilateral	2016		0.212377	Grant	Health	OECD	Donor country-based NGO
PARTICULATE AIR POLLUTION PROJECT IN INDIA, PHASE I	India		lower middle	44	0.602	South Asia	Finland	Bilateral	2011		0.127455	Grant	Health	OECD	Other
PARTNERSHIP FOR CIVIC ACTIVISM - ANTI-CORRUPTION REFORMS	Mozambique	Y	low	37.6	0.627	Sub-Saharan Africa	United States	Bilateral	2016		1.00562	Grant	Health	OECD	Donor country-based NGO
PARTNERSHIP FOR CIVIC ACTIVISM - BASIC EDUCATION	Mozambique	Y	low	37.6	0.627	Sub-Saharan Africa	United States	Bilateral	2016		1.20524	Grant	Health	OECD	Donor country-based NGO
PARTNERSHIP FOR CIVIC ACTIVISM - CLEAN PRODUCTIVE ENVIRONMENT	Mozambique	Y	low	37.6	0.627	Sub-Saharan Africa	United States	Bilateral	2016		1.1321	Grant	Health	OECD	Donor country-based NGO
PARTNERSHIP FOR CIVIC ACTIVISM - HIV/AIDS	Mozambique	Y	low	37.6	0.627	Sub-Saharan Africa	United States	Bilateral	2016		0.318566	Grant	Health	OECD	Donor country-based NGO
PARTNERSHIP FOR CIVIC ACTIVISM - NATURAL RESOURCES AND BIODIVERSITY	Mozambique	Y	low	37.6	0.627	Sub-Saharan Africa	United States	Bilateral	2016		1.87727	Grant	Health	OECD	Donor country-based NGO
PASTORALIST RESILIENCY IMPROVEMENT AND MARKET EXPANSION (PRIME) - NUTRITION	Ethiopia	Y	low	37.2	0.825	Sub-Saharan Africa	United States	Bilateral	2013		0.330986	Grant	Health	OECD	Donor country-based NGO
PCI: DEVELOPMENT OF A COMPREHENSIVE HEALTH PLAN FOR THE WATER RESOURCES IN TWO DEPARTMENTS.	Nicaragua		lower middle	41.3	0.499	LAC	Spain	Bilateral	2012		0.0111855	Grant	Health	OECD	University, college or other teaching institution, research institute or think-tank
PEACE CORPS, FK NORWAY, PERSONNEL EXCHANGE	Nepal		lower middle	41.7	0.664	South Asia	Norway	Bilateral	2011		0.0137143	Grant	Air Quality (pollution)	OECD	International NGO
PEACE CORPS, FK NORWAY, PERSONNEL EXCHANGE	Philippines		lower middle	43.9	0.402	East Asia and Pacific	Norway	Bilateral	2011		0.0205712	Grant	Air Quality (pollution)	OECD	International NGO
PEACE CORPS, FK NORWAY, PERSONNEL EXCHANGE	Philippines		lower middle	43.9	0.402	East Asia and Pacific	Norway	Bilateral	2011		0.00694887	Grant	Air Quality (pollution)	OECD	International NGO
PEACE CORPS, FK NORWAY, PERSONNEL EXCHANGE	Viet Nam		lower middle	47.1	0.369	East Asia and Pacific	Norway	Bilateral	2011		0.0137151	Grant	Air Quality (pollution)	OECD	International NGO
PEACE CORPS, FK NORWAY, PERSONNEL EXCHANGE	Viet Nam		lower middle	47.1	0.369	East Asia and Pacific	Norway	Bilateral	2011		0.00347443	Grant	Air Quality (pollution)	OECD	International NGO
PEOPLE HAVE FOOD AND NUTRITION SECURITY	Malawi		low	37	0.798	Sub-Saharan Africa	Ireland	Bilateral	2019		0.341229	Grant	Nutrition	OECD	Donor country-based NGO
PEOPLE HAVE FOOD AND NUTRITION SECURITY	Niger	Y	low	32.9	0.723	Sub-Saharan Africa	Ireland	Bilateral	2019		0.545154	Grant	Nutrition	OECD	Donor country-based NGO
Piloting Climate Change Adaptation to Protect Human Health	Global						Special Climate Change Fund (SCCF)	Multilateral	2009		4.5	Grant	Health	CFU	UNDP	Y
POPULATION SERVICES INTERNATIONAL (PSI) MANAGEMENT FEES	South Sudan	Y	low	no score		Sub-Saharan Africa	United Kingdom	Bilateral	2013		0.446984	Grant	Health	OECD	Population Services International
PREPARATION OF PROJECT DOCUMENTATION FOR DRINKING WATER SUPPLY IN HAWASSA ZURIYA	Ethiopia	Y	low	37.2	0.825	Sub-Saharan Africa	Czech Republic	Bilateral	2018		0.0139265	Grant	Health	OECD	Private sector in provider country
PREPARING COMMUNITIES TO ADAPT TO CLIMATE CHANGE THROUGH INTEGRATED PROCESSES THAT ENABLE SUSTAINABLE DEVELOPMENT IN 27 COMMUNITIES	Honduras		lower middle	40.3	0.491	LAC	Italy	Bilateral	2015		0.16697	Grant	Health	OECD	Developing country-based NGO
PRO RESILIENCE ACTION 2016	South of Sahara, regional					Sub-Saharan Africa	EU Institutions (excl. EIB)	Bilateral	2016		73.4728	Grant	Nutrition	OECD	Private Sector Institutions
Pro-poor Value Chain Project in the Maputo and Limpopo Corridors (PROSUL)	Mozambique	Y	low	37.6	0.627	Sub-Saharan Africa	Adaptation for Smallholder Agriculture Programme (ASAP)	Multilateral	2012		4.69	Grant	Disease	CFU	Governments	Y
PRO-RESILIENCE ACTION 2017	Developing countries, unspecified						EU Institutions (excl. EIB)	Bilateral	2017		2.88519	Grant	Nutrition	OECD	Private Sector Institutions
PROGRAMME D'APPUI AU FINANCEMENT AGRICOLE ET AUX FILIÈRES INCLUSIVES DANS LE SUD DE MADAGASCAR (AFAFI-SUD)	Madagascar		low	35.3	0.782	Sub-Saharan Africa	EU Institutions (excl. EIB)	Bilateral	2017		34.6222	Grant	Nutrition	OECD	Recipient Government
PROGRAMME FOR RURAL IRRIGATION DEVELOPMENT	Malawi		low	37	0.798	Sub-Saharan Africa	IFAD	Multilateral	2015		0.318809	Grant	Health	OECD	Not specified	Y
PROGRAMME SAN EN HAÏTI 11ÈME FED	Haiti	Y	lower middle	35	0.73	LAC	EU Institutions (excl. EIB)	Bilateral	2016		46.6494	Grant	Nutrition	OECD	Third Country Government (Delegated co-operation)
PROGRAMME SUPPORT - 794-PUBLIC SECTOR POLICY AND ADMINISTRATIVE MANAGEMENT2SLOC-SALARY/ALL- SALARY LOCAL	Lesotho		lower middle	41.4	0.665	Sub-Saharan Africa	Ireland	Bilateral	2011		0.352428	Grant	Health	OECD	Donor Government
PROGRAMME SUPPORT - 795-PUBLIC SECTOR POLICY AND ADMINISTRATIVE MANAGEMENT2SMED-SALARY/ALL- MEDICAL	Lesotho		lower middle	41.4	0.665	Sub-Saharan Africa	Ireland	Bilateral	2011		0.00662717	Grant	Medical	OECD	Donor Government
PROGRAMME SUPPORT - DR YOLISA MASHOLOGU - HEALTH CONSULTANT-PUBLIC SECTOR POLICY AND ADMINISTRATIVE MANAGEMENT2CFEE-CONSULTANCY - FEES-HIV-HIV/AIDS	Lesotho		lower middle	41.4	0.665	Sub-Saharan Africa	Ireland	Bilateral	2011		0.0109276	Grant	Health	OECD	Donor Government
PROGRAMME SUPPORT - MEDICAL AID FOR AUGUST 2011-PUBLIC SECTOR POLICY AND ADMINISTRATIVE MANAGEMENT2SMED-SALARY/ALL- MEDICAL	Lesotho		lower middle	41.4	0.665	Sub-Saharan Africa	Ireland	Bilateral	2011		0.00319083	Grant	Medical	OECD	Donor Government
PROJECT FOR REDUCTING MATERNAL AND CHILD HEALTH DISPARITIES IN GADHAWA RURAL MUNICIPALITY OF DANG DISTRICT	Nepal		lower middle	41.7	0.664	South Asia	Japan	Bilateral	2019		0.222945	Grant	Health	OECD	Donor country-based NGO
PROJECT OF THE SWEDISH POSTCODE FOUNDATION SCIENCE-BASED TARGETS FOR SUSTAINABLE FOOD SYSTEMS	Developing countries, unspecified						Swedish Postcode Lottery	Bilateral	2019		0.316205	Grant	Health	OECD	Donor country-based NGO
PROJET D APPUI À LA RÉSILIENCE CLIMATIQUE POUR UN DÉVELOPPMENT AGRICOLE DURABLE/PARC-DAD	Niger	Y	low	32.9	0.723	Sub-Saharan Africa	EU Institutions (excl. EIB)	Bilateral	2014	2014-2016	13.9003	Grant	Nutrition	OECD	Recipient Government
PROJET D'AMÉLIORATION DE LA NUTRITION DANS LA PROVINCE DE PHONGSALY	Lao People's Democratic Republic		lower middle	40.1	0.532	East Asia and Pacific	France	Bilateral	2019		0.335833	Grant	Nutrition	OECD	Donor country-based NGO
PROJET D'APPUI AU DÉVELOPPEMENT AGRICOLE DANS LES ZONES DE MONTAGNE DES DISTRICTS DE LA ET NAMOR, PROVINCE D'OUDOMXAY, DEUXIÈME PHASE	Lao People's Democratic Republic		lower middle	40.1	0.532	East Asia and Pacific	France	Bilateral	2019		0.416433	Grant	Nutrition	OECD	Donor country-based NGO
PROJET DE CONSOLIDATION DES DONNÉES MONDIALES DE L'EAU ET DE L'ASSAINISSEMENT ET SUIVI DES ODD DÉDIÉES À L'EAU ET À L'ASSAINISSEMENT	Developing countries, unspecified						France	Bilateral	2019		1.45528	Grant	Health	OECD	World Health Organisation - core voluntary contributions account
PROMOTING CLIMATE RESILIENCE IN THE COCOA AND RICE SECTORS AS AN ADAPTATION STRATEGY IN SIERRA LEONE	Sierra Leone		low	37.7	0.697	Sub-Saharan Africa	Adaptation Fund	Multilateral	2019		5.12477	Grant	Nutrition	OECD	International Fund for Agricultural Development	Y
PROMOTING CLIMATE SMART VILLAGES FOR IMPROVED FOOD & NUTRITION SECURITY IN CHAR AND HAOR REGIONS	Bangladesh		lower middle	36.9	0.66	South Asia	Germany	Bilateral	2018		0.0943791	Grant	Nutrition	OECD	Donor country-based NGO
PROMOTING COMMUNITY-BASED CLIMATE RESILIENCE IN THE FISHERIES SECTOR OF JAMAICA	Jamaica		upper middle	48.9	0.51	LAC	CIF	Multilateral	2017		5.12125	Grant	Surveillance	OECD	International Bank for Reconstruction and Development	Y
PROMOTING SOCIAL ENTREPRENEURSHIP IN DISASTER RISK REDUCTION TO BUILD COMMUNITY RESILIENCE: PILOTS IN MALAYSIA AND CAMBODIA	Cambodia		lower middle	38.7	0.482	East Asia and Pacific	Canada	Bilateral	2019		0.072419	Grant	Health	OECD	University, college or other teaching institution, research institute or think-tank
PROMOTING SOCIAL ENTREPRENEURSHIP IN DISASTER RISK REDUCTION TO BUILD COMMUNITY RESILIENCE: PILOTS IN MALAYSIA AND CAMBODIA	Malaysia		upper middle	56.6	0.371	East Asia and Pacific	Canada	Bilateral	2019		0.289676	Grant	Health	OECD	University, college or other teaching institution, research institute or think-tank
Promoting Value Chain Approach to Adaptation in Agriculture	Ghana		lower middle	44	0.539	Sub-Saharan Africa	Special Climate Change Fund (SCCF)	Multilateral	2011		2.5	Grant	Health	CFU	IFAD	Y
PROPREM - PROGRAMME FOR PREPAREDNESS AND RESPONSE TO EMERGENCIES IN MOZAMBIQUE	Mozambique	Y	low	37.6	0.627	Sub-Saharan Africa	Austria	Bilateral	2016		0.140069	Grant	Epidemic	OECD	Donor country-based NGO
PUBLIC FINANCIAL MANAGEMENT - CIPFA FUNDING FOR 2011-PUBLIC SECTOR POLICY AND ADMINISTRATIVE MANAGEMENTGOV-GOVERNANCE	Lesotho		lower middle	41.4	0.665	Sub-Saharan Africa	Ireland	Bilateral	2011		0.655242	Grant	Health	OECD	Recipient Government
PV PLANTS FOR MADONNA AUSTRIA HOSPITAL IN IHITTE	Nigeria	Y	lower middle	37.5	0.595	Sub-Saharan Africa	Austria	Bilateral	2018		0.00569192	Grant	Hospital	OECD	Donor country-based NGO
R LIVELIHOODS : INTEGRATED LIVELIHOOD IMPROVMENT PROJECT (ILIP) : FIRST YEAR OF THE 2ND PHASE 2ND PHASE IS FOR 3 YEARS INTEGRATED LIVELIHOOD IMPROVME	Ethiopia	Y	low	37.2	0.825	Sub-Saharan Africa	Ireland	Bilateral	2015		0.235521	Grant	Nutrition	OECD	Developing country-based NGO
RECOVERY AND RESILIENCE PROGRAMME IN MOZAMBIQUE	Mozambique	Y	low	37.6	0.627	Sub-Saharan Africa	EU Institutions (excl. EIB)	Bilateral	2019		15.6722	Grant	Health	OECD	United Nations Development Programme
REDUCING HUNGER AND MALNUTRITION AND PROMOTING RESILIENT FOOD PRODUCTION IN CUEIBET / GOK STATE	South Sudan	Y	low	no score		Sub-Saharan Africa	Germany	Bilateral	2016	2016-2019	5.62663	Grant	Malnutrition	OECD	Donor country-based NGO
REDUCING MATERNAL MORTALITY IN ZIMBABWE: INCREASING ACCESS TO SKILLED ATTENDANCE AT BIRTH	Zimbabwe	Y	lower middle	33.1	0.732	Sub-Saharan Africa	Japan	Bilateral	2011		0.377664	Grant	Health	OECD	United Nations Population Fund
REDUCING THE DISASTER RISK AND MALNUTRITION OF 928 FAMILIES- PHASE II.	El Salvador		lower middle	45.1	0.409	LAC	Spain	Bilateral	2012		0.170475	Grant	Malnutrition	OECD	Donor country-based NGO
REDUCING THE EFFECTS OF CYCLIC DROUGHTS AND INCREASING FOOD SAFETY IN THE POPULATION OF BAMBA WITHIN THE POST-COFLICT	Mali	Y	low	34.7	0.769	Sub-Saharan Africa	Spain	Bilateral	2019		0.0148836	Grant	Health	OECD	Donor country-based NGO
REDUCING THE RISK OF WATER POLLUTION IN VULNERABLE COASTAL COMMUNITIES OF CARTAGENA, COLOMBIA: RESPONDING TO CLIMATE CHANGE	Colombia		upper middle	48.1	0.495	LAC	Canada	Bilateral	2014		0.535501	Grant	Health	OECD	University, college or other teaching institution, research institute or think-tank
REGIONAL INDUSTRIAL POLLUTION AND CO2 EMISSION ABATEMENT PROJECT	Developing countries, unspecified						Finland	Bilateral	2011		0.191183	Grant	Air Quality (pollution)	OECD	United Nations Environment Programme
REGIONAL POLICY DIALOGUE TOWARDS LIVESTOCK VALUE CHAIN RESEARCH AND TRANSFORMATION IN THE SAHEL AND HORN OF AFRICA	South of Sahara, regional					Sub-Saharan Africa	Canada	Bilateral	2017		0.14309	Grant	Nutrition	OECD	Donor country-based NGO
REGIONAL RESEARCH BEANS & MAIZE EAST AFRICA	Africa, regional					Sub-Saharan Africa	Switzerland	Bilateral	2011		3.36657	Grant	Health	OECD	CGIAR Fund
REHABILITATION OF SMALL IRRIGATION SCHEMES	Zimbabwe	Y	lower middle	33.1	0.732	Sub-Saharan Africa	Switzerland	Bilateral	2014		6.02439	Grant	Nutrition	OECD	Food and Agricultural Organisation; Developing country-based NGO
RENEWABLE ENERGY FOR UNRWA'S EDUCATIONAL AND HEALTH FACILITIES ( MASDAR)	West Bank and Gaza Strip	Y	lower middle	no score		MENA	United Arab Emirates	Bilateral	2015		10.765	Grant	Health	OECD	United Nations Relief and Works Agency for Palestine Refugees in the Near East
Resilience of Pastoral and Farming Communities to Climate Change in North Darfur	Sudan	Y	low	32.2	0.737	Sub-Saharan Africa	Least Developed Countries Fund (LDCF)	Multilateral	2019		2.43	Grant	Nutrition	CFU	FAO	Y
RESILIENT WATERS ACTIVITY	South of Sahara, regional					Sub-Saharan Africa	United States	Bilateral	2018	2018-2019	5.05051	Grant	Health	OECD	Private sector in provider country
REVITALIZATION OF REPRODUCTIVE HEALTH SERVICES IN FLOOD AFFECTED DISTRICTS	Pakistan		lower middle	39	0.605	South Asia	Japan	Bilateral	2011		0.377664	Grant	Health	OECD	United Nations Population Fund
ROOT AND TUBER CROPS FOR AGRICULTURAL TRANSFORMATION IN MALAWI (RTC-ACTION MALAWI)	Malawi		low	37	0.798	Sub-Saharan Africa	Ireland	Bilateral	2018		2.06981	Grant	Nutrition	OECD	International Potato Centre
RURAL FOOD SECURITY PROGRAMME	Malawi		low	37	0.798	Sub-Saharan Africa	Norway	Bilateral	2017		1.92608	Grant	Nutrition	OECD	Donor country-based NGO
RURAL FOOD SECURITY PROGRAMME	Mozambique	Y	low	37.6	0.627	Sub-Saharan Africa	Norway	Bilateral	2018		0.212991	Grant	Nutrition	OECD	Donor country-based NGO
RURAL POOR HAVE INCREASE : D AND DIVERSIFIED AGRICULTURAL PRODUCTION LEADING TO IMPROVE D NUTRITIONAL SECURITY. (MICR IZATIONS AND LOCAL COMMUNITIES	Malawi		low	37	0.798	Sub-Saharan Africa	Ireland	Bilateral	2015		0.467391	Grant	Nutrition	OECD	Donor country-based NGO
RURAL WATER FOR SUDAN-DARFUR and SUDAN EAST (INFRASTRUCTURE) (ICF-CDEL)	Sudan	Y	low	32.2	0.737	Sub-Saharan Africa	United Kingdom	Bilateral	2019		7.33554	Grant	Health	OECD	Developing country-based NGO
SCIENCE FOR HUMANITARIAN EMERGENCIES AND RESILIENCE PROGRAMME. CLIMATE SERVICE FOR RESILIENCE TO OVERHEATING RISK IN COLOMBO, SRI LANKA: A MULTISCALE	Sri Lanka		lower middle	46	0.472	South Asia	United Kingdom	Bilateral	2019		0.169141	Grant	Heat	OECD	University, college or other teaching institution, research institute or think-tank
SECRETARIAT OF THE PACIFIC COMMUNITY CLIMATE CHANGE ACTIVITIES	Cook Islands					East Asia and Pacific	Australia	Bilateral	2014		0.0282937	Grant	Health	OECD	Secretariat of the Pacific Community
SECRETARIAT OF THE PACIFIC COMMUNITY CLIMATE CHANGE ACTIVITIES	Fiji		upper middle	51.8	0.396	East Asia and Pacific	Australia	Bilateral	2014		0.0114306	Grant	Health	OECD	Secretariat of the Pacific Community
SECRETARIAT OF THE PACIFIC COMMUNITY CLIMATE CHANGE ACTIVITIES	Kiribati		lower middle	no score	0.579	East Asia and Pacific	Australia	Bilateral	2014		0.133062	Grant	Health	OECD	Secretariat of the Pacific Community
SECRETARIAT OF THE PACIFIC COMMUNITY CLIMATE CHANGE ACTIVITIES	Marshall Islands	Y	upper middle	no score	0.657	East Asia and Pacific	Australia	Bilateral	2014		0.071444	Grant	Health	OECD	Secretariat of the Pacific Community
SECRETARIAT OF THE PACIFIC COMMUNITY CLIMATE CHANGE ACTIVITIES	Micronesia		lower middle	38.5	0.668	East Asia and Pacific	Australia	Bilateral	2014		0.14223	Grant	Health	OECD	Secretariat of the Pacific Community
SECRETARIAT OF THE PACIFIC COMMUNITY CLIMATE CHANGE ACTIVITIES	Nauru		high	no score	0.448	East Asia and Pacific	Australia	Bilateral	2014		0.00494882	Grant	Health	OECD	Secretariat of the Pacific Community
SECRETARIAT OF THE PACIFIC COMMUNITY CLIMATE CHANGE ACTIVITIES	Oceania, regional					East Asia and Pacific	Australia	Bilateral	2013		1.03253	Grant	Health	OECD	Secretariat of the Pacific Community
SECRETARIAT OF THE PACIFIC COMMUNITY CLIMATE CHANGE ACTIVITIES	Oceania, regional					East Asia and Pacific	Australia	Bilateral	2014		0.319605	Grant	Health	OECD	Secretariat of the Pacific Community
SECRETARIAT OF THE PACIFIC COMMUNITY CLIMATE CHANGE ACTIVITIES	Palau		high	no score	0.609	East Asia and Pacific	Australia	Bilateral	2014		0.0373476	Grant	Health	OECD	Secretariat of the Pacific Community
SECRETARIAT OF THE PACIFIC COMMUNITY CLIMATE CHANGE ACTIVITIES	Papua New Guinea	Y	lower middle	37.4	0.713	East Asia and Pacific	Australia	Bilateral	2014		0.0667627	Grant	Health	OECD	Secretariat of the Pacific Community
SECRETARIAT OF THE PACIFIC COMMUNITY CLIMATE CHANGE ACTIVITIES	Solomon Islands		lower middle	42.2	0.637	East Asia and Pacific	Australia	Bilateral	2014		0.0737384	Grant	Health	OECD	Secretariat of the Pacific Community
SECRETARIAT OF THE PACIFIC COMMUNITY CLIMATE CHANGE ACTIVITIES	Tonga		upper middle	41.6	0.654	East Asia and Pacific	Australia	Bilateral	2014		0.0512475	Grant	Health	OECD	Secretariat of the Pacific Community
SECRETARIAT OF THE PACIFIC COMMUNITY CLIMATE CHANGE ACTIVITIES	Tuvalu	Y	upper middle	no score	0.703	East Asia and Pacific	Australia	Bilateral	2014		0.0794177	Grant	Health	OECD	Secretariat of the Pacific Community
SECRETARIAT OF THE PACIFIC COMMUNITY CLIMATE CHANGE ACTIVITIES	Vanuatu		lower middle	40.5	0.679	East Asia and Pacific	Australia	Bilateral	2014		0.00933176	Grant	Health	OECD	Secretariat of the Pacific Community
SECURING ACCESS TO WATER FOR DRINKING AND OTHER USES FOR IMPROVING FOOD SECURITY	Haiti	Y	lower middle	35	0.73	LAC	Germany	Bilateral	2018		0.571995	Grant	Nutrition	OECD	Donor country-based NGO
SEI WATER PROGRAMME BOLIVIA 2018-2021	Bolivia		lower middle	41.4	0.491	LAC	Sweden	Bilateral	2018		4.88667	Grant	Health	OECD	University, college or other teaching institution, research institute or think-tank
SIANI 3 2016-2019 - SIANI 3 2016-2018	Developing countries, unspecified						Sweden	Bilateral	2016		1.92929	Grant	Nutrition	OECD	University, college or other teaching institution, research institute or think-tank
SMALL IRRIGATION SCHEME	Zimbabwe	Y	lower middle	33.1	0.732	Sub-Saharan Africa	Switzerland	Bilateral	2011		1.96875	Grant	Nutrition	OECD	Other multilateral institutions
SMALL PROJECT ASSISTANCE (SPA) PROGRAM WITH PEACE CORPS	Guinea		low	39	0.526	Sub-Saharan Africa	United States	Bilateral	2013		0.00134601	Grant	Health	OECD	Donor Government
SMALL PROJECT ASSISTANCE (SPA) PROGRAM WITH PEACE CORPS - ADMINISTRATION AND OVERSIGHT	Zambia		lower middle	40	0.777	Sub-Saharan Africa	United States	Bilateral	2012		8.98119e-05	Grant	Health	OECD	Donor Government
SMALL PROJECT ASSISTANCE (SPA) PROGRAM WITH PEACE CORPS - FAMILY PLANNING AND REPRODUCTIVE HEALTH	Benin		lower middle	38.2	0.677	Sub-Saharan Africa	United States	Bilateral	2012		0.0112265	Grant	Health	OECD	Donor Government
SMALL PROJECT ASSISTANCE (SPA) PROGRAM WITH PEACE CORPS - FAMILY PLANNING AND REPRODUCTIVE HEALTH	Benin		lower middle	38.2	0.677	Sub-Saharan Africa	United States	Bilateral	2014		0.0108324	Grant	Health	OECD	Donor Government
SMALL PROJECT ASSISTANCE (SPA) PROGRAM WITH PEACE CORPS - FAMILY PLANNING AND REPRODUCTIVE HEALTH	Guinea		low	39	0.526	Sub-Saharan Africa	United States	Bilateral	2015		0.0160954	Grant	Health	OECD	Donor Government
SMALL PROJECT ASSISTANCE (SPA) PROGRAM WITH PEACE CORPS - FAMILY PLANNING AND REPRODUCTIVE HEALTH	Senegal		lower middle	40.9	0.653	Sub-Saharan Africa	United States	Bilateral	2014		0.0270811	Grant	Health	OECD	Donor Government
SMALL PROJECT ASSISTANCE (SPA) PROGRAM WITH PEACE CORPS - FAMILY PLANNING AND REPRODUCTIVE HEALTH	Senegal		lower middle	40.9	0.653	Sub-Saharan Africa	United States	Bilateral	2015		0.0268257	Grant	Health	OECD	Central Government
SMALL PROJECT ASSISTANCE (SPA) PROGRAM WITH PEACE CORPS - FAMILY PLANNING AND REPRODUCTIVE HEALTH	Zambia		lower middle	40	0.777	Sub-Saharan Africa	United States	Bilateral	2012		0.0145944	Grant	Health	OECD	Central Government
SMALL PROJECT ASSISTANCE (SPA) PROGRAM WITH PEACE CORPS - FAMILY PLANNING AND REPRODUCTIVE HEALTH	Zambia		lower middle	40	0.777	Sub-Saharan Africa	United States	Bilateral	2015		0.02542	Grant	Health	OECD	Central Government
SMALL PROJECT ASSISTANCE (SPA) PROGRAM WITH PEACE CORPS - HIV/AIDS	Benin		lower middle	38.2	0.677	Sub-Saharan Africa	United States	Bilateral	2012		0.0112265	Grant	Health	OECD	Donor Government
SMALL PROJECT ASSISTANCE (SPA) PROGRAM WITH PEACE CORPS - HIV/AIDS	Guinea		low	39	0.526	Sub-Saharan Africa	United States	Bilateral	2012		0.00561324	Grant	Health	OECD	Donor Government
SMALL PROJECT ASSISTANCE (SPA) PROGRAM WITH PEACE CORPS - HIV/AIDS	Guinea		low	39	0.526	Sub-Saharan Africa	United States	Bilateral	2013		0.00200798	Grant	Health	OECD	Donor Government
SMALL PROJECT ASSISTANCE (SPA) PROGRAM WITH PEACE CORPS - HIV/AIDS	South of Sahara, regional					Sub-Saharan Africa	United States	Bilateral	2012		0.112265	Grant	Health	OECD	Donor Government
SMALL PROJECT ASSISTANCE (SPA) PROGRAM WITH PEACE CORPS - MALARIA	Benin		lower middle	38.2	0.677	Sub-Saharan Africa	United States	Bilateral	2014		0.0324973	Grant	Health	OECD	Donor Government
SMALL PROJECT ASSISTANCE (SPA) PROGRAM WITH PEACE CORPS - MALARIA	Benin		lower middle	38.2	0.677	Sub-Saharan Africa	United States	Bilateral	2015		0.0321908	Grant	Health	OECD	Donor Government
SMALL PROJECT ASSISTANCE (SPA) PROGRAM WITH PEACE CORPS - MALARIA	Ghana		lower middle	44	0.539	Sub-Saharan Africa	United States	Bilateral	2012		0.022453	Grant	Health	OECD	Donor Government
SMALL PROJECT ASSISTANCE (SPA) PROGRAM WITH PEACE CORPS - MALARIA	Ghana		lower middle	44	0.539	Sub-Saharan Africa	United States	Bilateral	2014		0.0216649	Grant	Health	OECD	Donor Government
SMALL PROJECT ASSISTANCE (SPA) PROGRAM WITH PEACE CORPS - MALARIA	Ghana		lower middle	44	0.539	Sub-Saharan Africa	United States	Bilateral	2015		0.0214606	Grant	Health	OECD	Donor Government
SMALL PROJECT ASSISTANCE (SPA) PROGRAM WITH PEACE CORPS - MALARIA	Guinea		low	39	0.526	Sub-Saharan Africa	United States	Bilateral	2014		0.0216649	Grant	Health	OECD	Donor Government
SMALL PROJECT ASSISTANCE (SPA) PROGRAM WITH PEACE CORPS - MALARIA	Guinea		low	39	0.526	Sub-Saharan Africa	United States	Bilateral	2015		0.0214606	Grant	Health	OECD	Donor Government
SMALL PROJECT ASSISTANCE (SPA) PROGRAM WITH PEACE CORPS - MALARIA	Liberia		low	33.8	0.749	Sub-Saharan Africa	United States	Bilateral	2014		0.0108324	Grant	Health	OECD	Donor Government
SMALL PROJECT ASSISTANCE (SPA) PROGRAM WITH PEACE CORPS - MALARIA	Madagascar		low	35.3	0.782	Sub-Saharan Africa	United States	Bilateral	2012		0.0179624	Grant	Health	OECD	Donor Government
SMALL PROJECT ASSISTANCE (SPA) PROGRAM WITH PEACE CORPS - MALARIA	Madagascar		low	35.3	0.782	Sub-Saharan Africa	United States	Bilateral	2014		0.0270811	Grant	Health	OECD	Donor Government
SMALL PROJECT ASSISTANCE (SPA) PROGRAM WITH PEACE CORPS - MALARIA	Madagascar		low	35.3	0.782	Sub-Saharan Africa	United States	Bilateral	2015		0.0321908	Grant	Health	OECD	Donor Government
SMALL PROJECT ASSISTANCE (SPA) PROGRAM WITH PEACE CORPS - MALARIA	Malawi		low	37	0.798	Sub-Saharan Africa	United States	Bilateral	2013		0.0220657	Grant	Health	OECD	Donor Government
SMALL PROJECT ASSISTANCE (SPA) PROGRAM WITH PEACE CORPS - MALARIA	Malawi		low	37	0.798	Sub-Saharan Africa	United States	Bilateral	2015		0.0321908	Grant	Health	OECD	Donor Government
SMALL PROJECT ASSISTANCE (SPA) PROGRAM WITH PEACE CORPS - MALARIA	Mozambique	Y	low	37.6	0.627	Sub-Saharan Africa	United States	Bilateral	2012		0.022453	Grant	Health	OECD	Donor Government
SMALL PROJECT ASSISTANCE (SPA) PROGRAM WITH PEACE CORPS - MALARIA	Mozambique	Y	low	37.6	0.627	Sub-Saharan Africa	United States	Bilateral	2014		0.0270811	Grant	Health	OECD	Donor Government
SMALL PROJECT ASSISTANCE (SPA) PROGRAM WITH PEACE CORPS - MALARIA	Mozambique	Y	low	37.6	0.627	Sub-Saharan Africa	United States	Bilateral	2015		0.0402385	Grant	Health	OECD	Donor Government
SMALL PROJECT ASSISTANCE (SPA) PROGRAM WITH PEACE CORPS - MALARIA	Rwanda		low	42	0.751	Sub-Saharan Africa	United States	Bilateral	2014		0.0270811	Grant	Health	OECD	Donor Government
SMALL PROJECT ASSISTANCE (SPA) PROGRAM WITH PEACE CORPS - MALARIA	Rwanda		low	42	0.751	Sub-Saharan Africa	United States	Bilateral	2015		0.0268257	Grant	Health	OECD	Donor Government
SMALL PROJECT ASSISTANCE (SPA) PROGRAM WITH PEACE CORPS - MALARIA	Senegal		lower middle	40.9	0.653	Sub-Saharan Africa	United States	Bilateral	2012		0.0280662	Grant	Health	OECD	Central Government
SMALL PROJECT ASSISTANCE (SPA) PROGRAM WITH PEACE CORPS - MALARIA	Senegal		lower middle	40.9	0.653	Sub-Saharan Africa	United States	Bilateral	2014		0.0270811	Grant	Health	OECD	Central Government
SMALL PROJECT ASSISTANCE (SPA) PROGRAM WITH PEACE CORPS - MALARIA	Senegal		lower middle	40.9	0.653	Sub-Saharan Africa	United States	Bilateral	2015		0.0268257	Grant	Health	OECD	Central Government
SMALL PROJECT ASSISTANCE (SPA) PROGRAM WITH PEACE CORPS - MALARIA	Tanzania		lower middle	39.1	0.751	Sub-Saharan Africa	United States	Bilateral	2012		0.0280662	Grant	Health	OECD	Central Government
SMALL PROJECT ASSISTANCE (SPA) PROGRAM WITH PEACE CORPS - MALARIA	Tanzania		lower middle	39.1	0.751	Sub-Saharan Africa	United States	Bilateral	2014		0.0379135	Grant	Health	OECD	Central Government
SMALL PROJECT ASSISTANCE (SPA) PROGRAM WITH PEACE CORPS - MALARIA	Tanzania		lower middle	39.1	0.751	Sub-Saharan Africa	United States	Bilateral	2015		0.0321908	Grant	Health	OECD	Central Government
SMALL PROJECT ASSISTANCE (SPA) PROGRAM WITH PEACE CORPS - MALARIA	Uganda		low	35.4	0.763	Sub-Saharan Africa	United States	Bilateral	2012		0.0280662	Grant	Health	OECD	Central Government
SMALL PROJECT ASSISTANCE (SPA) PROGRAM WITH PEACE CORPS - MALARIA	Zambia		lower middle	40	0.777	Sub-Saharan Africa	United States	Bilateral	2012		0.0112265	Grant	Health	OECD	Central Government
SMALL PROJECT ASSISTANCE (SPA) PROGRAM WITH PEACE CORPS - MALARIA	Zambia		lower middle	40	0.777	Sub-Saharan Africa	United States	Bilateral	2014		0.0108324	Grant	Health	OECD	Central Government
SMALL PROJECT ASSISTANCE (SPA) PROGRAM WITH PEACE CORPS - MALARIA	Zambia		lower middle	40	0.777	Sub-Saharan Africa	United States	Bilateral	2015		0.0107303	Grant	Health	OECD	Central Government
SMALL PROJECT ASSISTANCE (SPA) PROGRAM WITH PEACE CORPS - MATERNAL AND CHILD HEALTH	Benin		lower middle	38.2	0.677	Sub-Saharan Africa	United States	Bilateral	2012		0.0280662	Grant	Health	OECD	Donor Government
SMALL PROJECT ASSISTANCE (SPA) PROGRAM WITH PEACE CORPS - MATERNAL AND CHILD HEALTH	Benin		lower middle	38.2	0.677	Sub-Saharan Africa	United States	Bilateral	2014		0.0270811	Grant	Health	OECD	Donor Government
SMALL PROJECT ASSISTANCE (SPA) PROGRAM WITH PEACE CORPS - MATERNAL AND CHILD HEALTH	Benin		lower middle	38.2	0.677	Sub-Saharan Africa	United States	Bilateral	2015		0.037556	Grant	Health	OECD	Donor Government
SMALL PROJECT ASSISTANCE (SPA) PROGRAM WITH PEACE CORPS - MATERNAL AND CHILD HEALTH	Cambodia		lower middle	38.7	0.482	East Asia and Pacific	United States	Bilateral	2012		0.0112265	Grant	Health	OECD	Donor Government
SMALL PROJECT ASSISTANCE (SPA) PROGRAM WITH PEACE CORPS - MATERNAL AND CHILD HEALTH	Cambodia		lower middle	38.7	0.482	East Asia and Pacific	United States	Bilateral	2014		0.0216649	Grant	Health	OECD	Donor Government
SMALL PROJECT ASSISTANCE (SPA) PROGRAM WITH PEACE CORPS - MATERNAL AND CHILD HEALTH	Cambodia		lower middle	38.7	0.482	East Asia and Pacific	United States	Bilateral	2015		0.0268257	Grant	Health	OECD	Donor Government
SMALL PROJECT ASSISTANCE (SPA) PROGRAM WITH PEACE CORPS - MATERNAL AND CHILD HEALTH	Guatemala		upper middle	43.4	0.463	LAC	United States	Bilateral	2013		0.0739202	Grant	Health	OECD	Donor Government
SMALL PROJECT ASSISTANCE (SPA) PROGRAM WITH PEACE CORPS - MATERNAL AND CHILD HEALTH	Guinea		low	39	0.526	Sub-Saharan Africa	United States	Bilateral	2015		0.0160954	Grant	Health	OECD	Donor Government
SMALL PROJECT ASSISTANCE (SPA) PROGRAM WITH PEACE CORPS - MATERNAL AND CHILD HEALTH	Kenya		lower middle	38.7	0.692	Sub-Saharan Africa	United States	Bilateral	2014		0.00324973	Grant	Health	OECD	Donor Government
SMALL PROJECT ASSISTANCE (SPA) PROGRAM WITH PEACE CORPS - MATERNAL AND CHILD HEALTH	Madagascar		low	35.3	0.782	Sub-Saharan Africa	United States	Bilateral	2014		0.031414	Grant	Health	OECD	Donor Government
SMALL PROJECT ASSISTANCE (SPA) PROGRAM WITH PEACE CORPS - MATERNAL AND CHILD HEALTH	Madagascar		low	35.3	0.782	Sub-Saharan Africa	United States	Bilateral	2015		0.0321908	Grant	Health	OECD	Donor Government
SMALL PROJECT ASSISTANCE (SPA) PROGRAM WITH PEACE CORPS - MATERNAL AND CHILD HEALTH	Malawi		low	37	0.798	Sub-Saharan Africa	United States	Bilateral	2013		0.0165493	Grant	Health	OECD	Donor Government
SMALL PROJECT ASSISTANCE (SPA) PROGRAM WITH PEACE CORPS - MATERNAL AND CHILD HEALTH	Malawi		low	37	0.798	Sub-Saharan Africa	United States	Bilateral	2015		0.0160954	Grant	Health	OECD	Donor Government
SMALL PROJECT ASSISTANCE (SPA) PROGRAM WITH PEACE CORPS - MATERNAL AND CHILD HEALTH	Nicaragua		lower middle	41.3	0.499	LAC	United States	Bilateral	2013		0.0330986	Grant	Health	OECD	Central Government
SMALL PROJECT ASSISTANCE (SPA) PROGRAM WITH PEACE CORPS - MATERNAL AND CHILD HEALTH	Philippines		lower middle	43.9	0.402	East Asia and Pacific	United States	Bilateral	2013		0.0441315	Grant	Health	OECD	Central Government
SMALL PROJECT ASSISTANCE (SPA) PROGRAM WITH PEACE CORPS - MATERNAL AND CHILD HEALTH	Rwanda		low	42	0.751	Sub-Saharan Africa	United States	Bilateral	2015		0.0536514	Grant	Health	OECD	Central Government
SMALL PROJECT ASSISTANCE (SPA) PROGRAM WITH PEACE CORPS - MATERNAL AND CHILD HEALTH	Tanzania		lower middle	39.1	0.751	Sub-Saharan Africa	United States	Bilateral	2012		0.0022453	Grant	Health	OECD	Central Government
SMALL PROJECT ASSISTANCE (SPA) PROGRAM WITH PEACE CORPS - MATERNAL AND CHILD HEALTH	Tanzania		lower middle	39.1	0.751	Sub-Saharan Africa	United States	Bilateral	2014		0.00216649	Grant	Health	OECD	Central Government
SMALL PROJECT ASSISTANCE (SPA) PROGRAM WITH PEACE CORPS - MATERNAL AND CHILD HEALTH	Zambia		lower middle	40	0.777	Sub-Saharan Africa	United States	Bilateral	2012		0.0145944	Grant	Health	OECD	Central Government
SMALL PROJECT ASSISTANCE (SPA) PROGRAM WITH PEACE CORPS - MATERNAL AND CHILD HEALTH	Zambia		lower middle	40	0.777	Sub-Saharan Africa	United States	Bilateral	2015		0.0228287	Grant	Health	OECD	Central Government
SMALL PROJECT ASSISTANCE (SPA) PROGRAM WITH PEACE CORPS - NUTRITION	Ghana		lower middle	44	0.539	Sub-Saharan Africa	United States	Bilateral	2014		0.0541621	Grant	Health	OECD	Donor Government
SMALL PROJECT ASSISTANCE (SPA) PROGRAM WITH PEACE CORPS - NUTRITION	Mozambique	Y	low	37.6	0.627	Sub-Saharan Africa	United States	Bilateral	2012		0.022453	Grant	Health	OECD	Donor Government
SMALL PROJECT ASSISTANCE (SPA) PROGRAM WITH PEACE CORPS - NUTRITION	Rwanda		low	42	0.751	Sub-Saharan Africa	United States	Bilateral	2014		0.0270811	Grant	Health	OECD	Donor Government
SMALL PROJECT ASSISTANCE (SPA) PROGRAM WITH PEACE CORPS - NUTRITION	Zambia		lower middle	40	0.777	Sub-Saharan Africa	United States	Bilateral	2015		0.0199905	Grant	Health	OECD	Central Government
SMALL PROJECT ASSISTANCE (SPA) PROGRAM WITH PEACE CORPS - PROGRAM DESIGN AND LEARNING	Zambia		lower middle	40	0.777	Sub-Saharan Africa	United States	Bilateral	2012		0.00721863	Grant	Health	OECD	Donor Government
SMALL PROJECT ASSISTANCE (SPA) PROGRAM WITH PEACE CORPS - PROGRAM DESIGN AND LEARNING	Zambia		lower middle	40	0.777	Sub-Saharan Africa	United States	Bilateral	2014		0.0108324	Grant	Health	OECD	Donor Government
SMART HEALTH CARE FACILITIES IN THE CARIBBEAN (RDEL)	Caribbean, regional					LAC	United Kingdom	Bilateral	2015		1.32633	Grant	Health	OECD	World Health Organisation - core voluntary contributions account
Solomon Islands Water Sector Adaptation Project (SIWSAP)	Solomon Islands		lower middle	42.2	0.637	East Asia and Pacific	Least Developed Countries Fund (LDCF)	Multilateral	2012		6.85	Grant	Health	CFU	UNDP	Y
SOUTH ASIA AGRICULTURAL RESEARCH PROGRAMME (SAARP)	South Asia, regional					South Asia	United Kingdom	Bilateral	2011		0.734954	Grant	Nutrition	OECD	Donor country-based NGO
SOUTHERN AFRICA REGIONAL ENVIRONMENTAL PROGRAM (SAREP) - HIV/AIDS	Botswana		upper middle	48.3	0.559	Sub-Saharan Africa	United States	Bilateral	2011		0.114418	Grant	Health	OECD	Other
SOUTHERN LAOS FOOD AND NUTRITION SECURITY AND MARKET LINKAGES PROGRAMME (LOT)	Lao People's Democratic Republic		lower middle	40.1	0.532	East Asia and Pacific	IFAD	Multilateral	2013		1.91767	Grant	Health	OECD	Not specified	Y
SPC CLIMATE CHANGE ACTIVITIES	Oceania, regional					East Asia and Pacific	Australia	Bilateral	2012		1.39555	Grant	Health	OECD	Secretariat of the Pacific Community
STRENGHTENING COMMUNITY ORGANIZATION FOR RURAL DEVELOPMENT	Nepal		lower middle	41.7	0.664	South Asia	Norway	Bilateral	2017		0.825144	Grant	Nutrition	OECD	Donor country-based NGO
STRENGTHEN CONTROL OF VECTORBORNE DISEASE TO LESSEN THE IMPACT OF CLIMATE CHANGE	Asia, regional					East Asia and Pacific	Korea	Bilateral	2011		1.29145	Grant	Health	OECD	World Health Organisation - assessed contributions
Strengthening Capacities of Rural Aqueduct Associations' (ASADAS) to Address Climate Change Risks in Water Stressed Communities of Northern Costa Rica	Costa Rica		upper middle	53.8	0.414	LAC	Special Climate Change Fund (SCCF)	Multilateral	2015		5	Grant	Health	CFU	UNDP	Y
STRENGTHENING CLIMATE RESILIENT HEALTH SYSTEMS IN THE CARIBBEAN	Caribbean, regional					LAC	EU Institutions (excl. EIB)	Bilateral	2019		7.83611	Grant	Health	OECD	Pan-American Health Organisation
STRENGTHENING COMMUNITY CENTRED INITITATIVES, CONTINUATION	Tanzania		lower middle	39.1	0.751	Sub-Saharan Africa	Germany	Bilateral	2019		0.414195	Grant	Health	OECD	Donor country-based NGO
STRENGTHENING DEMOCRACY - FINANCIAL ASSISTANCE FOR PROJECT-BASIC NUTRITION-GRANT PAYMENTS	Malawi		low	37	0.798	Sub-Saharan Africa	Ireland	Bilateral	2011		0.0059627	Grant	Health	OECD	International NGO
STRENGTHENING EMERGENCY OBSTETRIC CARE IN GUINEA BISSAU	Guinea-Bissau	Y	low	30.6	0.814	Sub-Saharan Africa	Japan	Bilateral	2011		0.377664	Grant	Health	OECD	United Nations Population Fund
STRENGTHENING NUTRITION PROGRAMMES FOR VULNERABLE GROUPS IN KARAMOJA	Uganda		low	35.4	0.763	Sub-Saharan Africa	United Kingdom	Bilateral	2016		0.680219	Grant	Health	OECD	United Nations Children’s Fund
STRENGTHENING PREPAREDNESS, RESPONSE AND RESILIENCE TO DROUGHT IN THE PROVINCES OF EASTERN CUBA.	Cuba		upper middle	45.7	0.305	LAC	Portugal	Bilateral	2016	2016-2017	0.045407	Grant	Nutrition	OECD	Donor country-based NGO
STRENGTHENING RESILIENCE OF VULNERABLE INDIGENOUS AND AFRO-COLOMBIAN COMMUNITIES IN CLIMATE CHANGE	Colombia		upper middle	48.1	0.495	LAC	Germany	Bilateral	2015		0.470217	Grant	Health	OECD	Donor country-based NGO
STRENGTHENING RESILIENCE TO CLIMATE CHANGE IN THE HEALTH SECTOR IN GMS	South Asia, regional					South Asia	NDF	Multilateral	2015		4.59277	Grant	Health	OECD	Asian Development Bank	Y
STRENGTHENING THE PRIMARY HEALTH CARE AND THE MATERNAL AND CHILD HEALTH CARE IN THE SUBURB AREA OF KINSHASA.	Nicaragua		lower middle	41.3	0.499	LAC	Spain	Bilateral	2016		0.349019	Grant	Health	OECD	Donor country-based NGO
Strengthening the Resilience of our Islands and our Communities to Climate Change (SRIC - CC)	Cook Islands					East Asia and Pacific	Adaptation Fund (AF)	Multilateral	2011		5.38	Grant	Health	CFU	UNDP	Y
SUPPORT FOR 4TH REGIONAL ASIA PACIFIC CONFERENCE ON PUBLIC HEALTH, 21-22 NOVEMBER 2013, NHA TRANG, VIETNAM	Asia, regional					East Asia and Pacific	Canada	Bilateral	2013		0.0120227	Grant	Health	OECD	Developing country-based NGO
SUPPORT TO EMERGENCY OBDTETRIC AND NEONATAL CARE (EMONC) IMPROVEMENT IN THE PROVINCES OF BAS-CONGO, BANDUNDU AND KINSHASA	Democratic Republic of the Congo	Y	low	31.1	0.835	Sub-Saharan Africa	Japan	Bilateral	2011		0.377664	Grant	Health	OECD	United Nations Population Fund
SUPPORT TO ICIMOD FOR THE PERIOD 2013-2017	Asia, regional					East Asia and Pacific	Norway	Bilateral	2013	2013-2017	18.7224	Grant	Health	OECD	University, college or other teaching institution, research institute or think-tank
SUPPORTING WOMEN GROUPS TO IMPROVE RESILIENCE AND ADAPTATION TO THE EFFECTS OF CLIMATE CHANGE IN SOUTH WEST UGANDA	Uganda		low	35.4	0.763	Sub-Saharan Africa	Germany	Bilateral	2016		0.601218	Grant	Nutrition	OECD	Donor country-based NGO
SUSTAINABILITY DIALOGUE ON SUSTAINABLE FOOD SECURITY	Mexico		upper middle	47.5	0.462	LAC	Germany	Bilateral	2019		0.0447778	Grant	Health	OECD	Central Government
SUSTAINABLE CROP PRODUCTION RESEARCH FOR INTERNATIONAL DEVELOPMENT (SCPRID) - RESEARCH	Developing countries, unspecified						United Kingdom	Bilateral	2017		1.09725	Grant	Health	OECD	University, college or other teaching institution, research institute or think-tank
SUSTAINABLE INTEGRATED RURAL DEVELOPMENT AND BASIC HEALTH CARE FOR INDIGENOUS COMMUNITIES	Paraguay		upper middle	48	0.416	LAC	Germany	Bilateral	2012		0.29573	Grant	Health	OECD	Donor country-based NGO
Sustainable Natural Resources Management Project -AF	Sudan	Y	low	32.2	0.737	Sub-Saharan Africa	Global Environment Facility (GEF7)	Multilateral	2019		5.94	Grant	Vectorborne (malaria)	CFU	World Bank	Y
SUSTAINABLE RURAL LIVELIHOODS FOR VULNERABLE COMMUNITY	Nepal		lower middle	41.7	0.664	South Asia	Norway	Bilateral	2017		0.171736	Grant	Nutrition	OECD	Donor country-based NGO
TANZANIA CLEARING A/C - IMPROVE DEMOCRATIC GOVERNANCE - TANZANIA MEDIA FUND - 2630-MEDIA AND FREE FLOW OF INFORMATION1GOV-GOVERNANCE-ZZ-NOT ANALYSED	Tanzania		lower middle	39.1	0.751	Sub-Saharan Africa	Ireland	Bilateral	2012		0.447684	Grant	Health	OECD	Third Country Government (Delegated co-operation)
TC AGGREGATED ACTIVITIES	South Africa		upper middle	47.4	0.461	Sub-Saharan Africa	Japan	Bilateral	2015	2015-2019	2.06084	Grant	Health	OECD	Recipient Government
TECHNICAL EXPERT NETWORK FOR HIGH QUALITY SCIENTIFIC PUBLICATIONS ON CLIMATE CHANGE ADAPTATION	Africa, regional					Sub-Saharan Africa	Canada	Bilateral	2012	2012-2013	0.0376084	Grant	Health	OECD	Developing country-based NGO; University, college or other teaching institution, research institute or think-tank
Technology Needs Assessments	Global						Special Climate Change Fund (SCCF)	Multilateral	2009		8.18	Grant	Health	CFU	UNEP	Y
THE INTEGRATED NUTRITION, HYGIENE AND SANITATION (INHS) PROJECT - AGRICULTURAL SECTOR CAPACITY	Cambodia		lower middle	38.7	0.482	East Asia and Pacific	United States	Bilateral	2014		1.56704	Grant	Nutrition	OECD	Donor country-based NGO
THE INTEGRATED NUTRITION, HYGIENE AND SANITATION (INHS) PROJECT - MATERNAL AND CHILD HEALTH	Cambodia		lower middle	38.7	0.482	East Asia and Pacific	United States	Bilateral	2014	2014-2015	1.0345	Grant	Health	OECD	Donor country-based NGO
THE INTEGRATED NUTRITION, HYGIENE AND SANITATION (INHS) PROJECT - NUTRITION	Cambodia		lower middle	38.7	0.482	East Asia and Pacific	United States	Bilateral	2014	2014-2015	2.53898	Grant	Health	OECD	Donor country-based NGO
TO BUILD WOMEN'S LEADERSHIP AND ENTREPRENEURSHIP FOR EFFECTIVE LOCAL ACTION IN HEALTH, AGRICULTURE AND NUTRITION IN A CHANGING CLIMATE AND ENVIRONMENT	India		lower middle	44	0.602	South Asia	Germany	Bilateral	2011		0.324505	Grant	Health	OECD	Donor country-based NGO
TOWARDS SUSTAINABLE FOOD AND NUTRITION SECURITY IN THE AMHARA HIGHLANDS, ETHIOPIA. (FORMER SEWOH)	Ethiopia	Y	low	37.2	0.825	Sub-Saharan Africa	Germany	Bilateral	2018		1.84182	Grant	Nutrition	OECD	University, college or other teaching institution, research institute or think-tank
TY PROGRAMME FUNDING : COMMUNITY GROUPS PROMOTING LOCALLY APPROPRIATE AND : SUSTAINABLE APPROACHES TO IMP ROVED NUTRITION PRACTICES IN T HE COMMUNITY	Sierra Leone		low	37.7	0.697	Sub-Saharan Africa	Ireland	Bilateral	2015		0.0222508	Grant	Health	OECD	World Vision
UN CHILD INTERNATIONAL CHILDREN'S EMERGENCY FUND: FOOD SECURITY AND NUTRITION: HUMANITARIAN ASSISTANCE - NUTRITION	Mozambique	Y	low	37.6	0.627	Sub-Saharan Africa	Ireland	Bilateral	2016		0.551694	Grant	Nutrition	OECD	United Nations Children’s Fund
UNDERSTAND, PREPARE FOR AND RESPOND TO DISASTER DISPLACEMENT IN THE PACIFIC	Fiji		upper middle	51.8	0.396	East Asia and Pacific	EU Institutions (excl. EIB)	Bilateral	2018		1.70736	Grant	Health	OECD	International NGO
UNEP AFRICA MARINE AND COASTAL PROGRAMME - UNEP AFRICA MARINE AND COASTAL PROGRAMME 2013	Africa, regional					Sub-Saharan Africa	Sweden	Bilateral	2015		0.80696	Grant	Health	OECD	United Nations Environment Programme
UNITED NATIONS WORLD FOOD PROGRAMME: FOOD SECURITY AND NUTRITION: HUMANITARIAN RESPONSE - NUTRITION	Mozambique	Y	low	37.6	0.627	Sub-Saharan Africa	Ireland	Bilateral	2016		1.74587	Grant	Nutrition	OECD	World Food Programme
USAID/NEPAL MONITORING EVALUATION AND LEARNING - MEL	Nepal		lower middle	41.7	0.664	South Asia	United States	Bilateral	2018	2018-2019	0.784845	Grant	Health	OECD	Private sector in provider country
VALUE CHAIN DEVELOPMENT PROGRAMME PHASE II	Burundi	Y	low	35.5	0.751	Sub-Saharan Africa	IFAD	Multilateral	2015		1.74159	Grant	Health	OECD	Not specified	Excluded, French Documents
VE SMALLHOLDER LIVELIHOODS : IMPROVED TECHNOLOGY POPULARIZATION AND DISSIMINATI : THROUGH ADAPTIVE RESEARCH 1ST YEAR OF THE 2ND PHASE ORTDP 2ND PHASE	Ethiopia	Y	low	37.2	0.825	Sub-Saharan Africa	Ireland	Bilateral	2015		0.235521	Grant	Nutrition	OECD	University, college or other teaching institution, research institute or think-tank
VIE/CAPACITY BUILDING FOR THE DEVELOPMENT OF SELECTIVE BREEDING PROGRAMS IN VIETNAM	Asia, regional					East Asia and Pacific	Finland	Bilateral	2015		0.233719	Grant	Health	OECD	Donor Government
WATER, HEALTH AND CLIMATE CHANGE ADAPTATION IN AFRICA	Algeria		lower middle	47	0.543	MENA	Canada	Bilateral	2012		0.00123644	Grant	Health	OECD	Recipient Government
WATER, HEALTH AND CLIMATE CHANGE ADAPTATION IN AFRICA	Burkina Faso	Y	low	37.2	0.639	Sub-Saharan Africa	Canada	Bilateral	2012		0.00106217	Grant	Health	OECD	Recipient Government
WATER, HEALTH AND CLIMATE CHANGE ADAPTATION IN AFRICA	Côte d'Ivoire		lower middle	39.6	0.635	Sub-Saharan Africa	Canada	Bilateral	2012		0.00319482	Grant	Health	OECD	Recipient Government
WATER, HEALTH AND CLIMATE CHANGE ADAPTATION IN AFRICA	Egypt		lower middle	45.1	0.454	MENA	Canada	Bilateral	2012		0.00319482	Grant	Health	OECD	Recipient Government
WATER, HEALTH AND CLIMATE CHANGE ADAPTATION IN AFRICA	Ghana		lower middle	44	0.539	Sub-Saharan Africa	Canada	Bilateral	2012		0.00319482	Grant	Health	OECD	Recipient Government
WATER, HEALTH AND CLIMATE CHANGE ADAPTATION IN AFRICA	Guinea		low	39	0.526	Sub-Saharan Africa	Canada	Bilateral	2012		0.00319482	Grant	Health	OECD	Recipient Government
WATER, HEALTH AND CLIMATE CHANGE ADAPTATION IN AFRICA	Morocco		lower middle	52.6	0.498	MENA	Canada	Bilateral	2012		0.00319482	Grant	Health	OECD	Recipient Government
WATER, HEALTH AND CLIMATE CHANGE ADAPTATION IN AFRICA	Tunisia		lower middle	52.5	0.338	MENA	Canada	Bilateral	2012		0.00319482	Grant	Health	OECD	Recipient Government
WEST AFRICA BIODIVERSITY AND CLIMATE CHANGE (WA-BICC)	South of Sahara, regional					Sub-Saharan Africa	United States	Bilateral	2017	2017-2019	34.9843	Grant	Health	OECD	Private sector in provider country
WEST AFRICA WATER SUPPLY, SANITATION AND HYGIENE INITIATIVE (WA-WASH) - MATERNAL AND CHILD HEALTH	South of Sahara, regional					Sub-Saharan Africa	United States	Bilateral	2011		0.0194053	Grant	Health	OECD	University, college or other teaching institution, research institute or think-tank
WFP CAPACITY STRENGTHENING FOR DRR AND RESILIENCE - CAPACITY STRENGTHENING FOR DRR AND RESILIENCE - KENYA STRATEGY	Kenya		lower middle	38.7	0.692	Sub-Saharan Africa	Sweden	Bilateral	2018		4.09115	Grant	Nutrition	OECD	World Food Programme
WFP CAPACITY STRENGTHENING FOR DRR AND RESILIENCE - CAPACITY STRENGTHENING FOR DRR AND RESILIENCE - REGIONAL AFRICA STRATEGY	Kenya		lower middle	38.7	0.692	Sub-Saharan Africa	Sweden	Bilateral	2018		3.25778	Grant	Nutrition	OECD	World Food Programme
Wool and Mohair Production Project (WAMPP)	Lesotho		lower middle	41.4	0.665	Sub-Saharan Africa	Adaptation for Smallholder Agriculture Programme (ASAP)	Multilateral	2014		6.41	Grant	Disease	CFU	Governments	Y
WORKSHOP CLIMATE-HEALTH DAKAR (SENEGAL).	South of Sahara, regional					Sub-Saharan Africa	Spain	Bilateral	2016		0.00815176	Grant	Health	OECD	Donor Government
Y OUTCOME. 6.IMPROVED RE : SILIENCE TO SHOCKS FOR EXTREME POOR (MICRO/MESO) 7.REDUCED R ISK OF MORBIDITY AND MORTALITY RO/MESO) 8. IMPROVED HYGIENE B	Liberia		low	33.8	0.749	Sub-Saharan Africa	Ireland	Bilateral	2015		0.214324	Grant	Mortality	OECD	Donor country-based NGO
YAAJEENDE - AGRICULTURAL DEVELOPMENT PROGRAM IN SENEGAL	Senegal		lower middle	40.9	0.653	Sub-Saharan Africa	United States	Bilateral	2015		1.60954	Grant	Nutrition	OECD	Other
YAAJEENDE - AGRICULTURAL DEVELOPMENT PROGRAM IN SENEGAL - AGRICULTURAL ENABLING ENVIRONMENT	Senegal		lower middle	40.9	0.653	Sub-Saharan Africa	United States	Bilateral	2015		0.992694	Grant	Nutrition	OECD	Other
YAAJEENDE - AGRICULTURAL DEVELOPMENT PROGRAM IN SENEGAL - AGRICULTURAL SECTOR CAPACITY	Senegal		lower middle	40.9	0.653	Sub-Saharan Africa	United States	Bilateral	2010	2010-2015	28.3401	Grant	Nutrition	OECD	Other
YAAJEENDE - AGRICULTURAL DEVELOPMENT PROGRAM IN SENEGAL - ASSISTANCE AND RECOVERY	Senegal		lower middle	40.9	0.653	Sub-Saharan Africa	United States	Bilateral	2012		0.673589	Grant	Nutrition	OECD	Other
YAAJEENDE - AGRICULTURAL DEVELOPMENT PROGRAM IN SENEGAL - CLEAN PRODUCTIVE ENVIRONMENT	Senegal		lower middle	40.9	0.653	Sub-Saharan Africa	United States	Bilateral	2012	2012-2014	1.05883	Grant	Nutrition	OECD	Other
YAAJEENDE - AGRICULTURAL DEVELOPMENT PROGRAM IN SENEGAL - NUTRITION	Senegal		lower middle	40.9	0.653	Sub-Saharan Africa	United States	Bilateral	2012	2012-2014	6.27039	Grant	Health	OECD	Other
YAAJEENDE - AGRICULTURAL DEVELOPMENT PROGRAM IN SENEGAL - WATER SUPPLY AND SANITATION	Senegal		lower middle	40.9	0.653	Sub-Saharan Africa	United States	Bilateral	2013	2013-2014	1.92574	Grant	Nutrition	OECD	Other
ZAMBIA CLEARING A/C - GOVERNANNCE UNSPECIFIED - MISA-INDEPENDENT MEDIA SUPPORT - GRNT-MISA 2013 ACTVITIES-MEDIA AND FREE FLOW OF INFORMATION1GOV-GOVER	Zambia		lower middle	40	0.777	Sub-Saharan Africa	Ireland	Bilateral	2012		0.255819	Grant	Health	OECD	Developing country-based NGO
